# Supplementary material for: Hierarchical triphase diffusion photoelectrodes for photoelectrochemical gas/liquid flow conversion
Source: Nat Commun. 2023 May 8;14:2643. doi: 10.1038/s41467-023-38138-9 (PMC10167308; doi:10.1038/s41467-023-38138-9)
Supplement: Supplementary file 5 — Source Data [file 41467_2023_38138_MOESM5_ESM.xlsx]

## Sheet: Introduction of source data
Fig.2f	The analysis results of oxygen content distribution on a nanofiber slice
Fig.3d	Stability of mat over 5,000-cycle bending
Fig.3f	Comparison of specific mechanical strength among our work and recently advanced works
Fig.3h	Real-time micro-strain curves (bottom) of the R-TiO2/ZnWO4 mat by cycling CH4/electrolyte with a flow rate of 100 mL/min and 50 mL/min
Fig.4a	UV-vis absorption spectra of R-TiO2/ZnWO4, TiO2/ZnWO4 and TiO2
Fig.4b	The inherent conductivity test of R-TiO2/ZnWO4 with and without fibrous interwoven structure
Fig.5b	Current-time (I-t) curves of R-TiO2/ZnWO4 photoanode in flow cell
Fig.5b inserted curves	Current-time (I-t) curves of TiO2/ZnWO4 and R-TiO2/ZnWO4 photoanode in conventional batch cell
Fig.5c	Production rate of CH4 conversion in flow cell by R-TiO2/ZnWO4 electrode
Fig.5d	Selectivity of C2 product in batch and flow cells by R-TiO2/ZnWO4 photoanode
Fig.5e	Comparison on production rate of CH4 conversion in flow cell by R-TiO2/ZnWO4 free-standing fibrous photoanode and in batch cell by FTO photoanode loaded with nanofibers
Fig.5f	Comparison on current stability of CH4 conversion in flow cell by R-TiO2/ZnWO4 free-standing fibrous photoanode and in batch cell by FTO photoanode loaded with nanofibers
Supplementary Fig. 3	XRD pattern of TiO2/ZnWO4 fibrous mat
Supplementary Fig. 5	EPR spectra of TiO2/ZnWO4 and R-TiO2/ZnWO4 fibrous mats in dark with the same sample weight
Supplementary Fig. 6a	XPS survey spectrum of R-TiO2/ZnWO4 fibrous mat
Supplementary Fig. 6b	High-resolution O 1s XPS spectra of TiO2/ZnWO4
Supplementary Fig. 6c	High-resolution O 1s XPS spectra of R-TiO2/ZnWO4
Supplementary Fig. 7a	The analysis results of oxygen content distribution on a nanofiber slice are represented by the data graphs in (a)
Supplementary Fig. 7b	The analysis results of oxygen content distribution on a nanofiber slice are represented by the data graphs in (b)
Supplementary Fig. 9	Mechanical tensile test of TiO2/ZnWO4 fibrous mats with aligned and random assembly
Supplementary Fig. 10a	Mechanical tensile test of R-TiO2/ZnWO4 fibrous mats
Supplementary Fig. 10b	Mechanical compressive test of R-TiO2/ZnWO4 fibrous mats
Supplementary Fig. 12a	DIC test for observation micro-strain within mat by flowing electrolyte fluid with flow rates of 25 and 100 mL/min, respectively
Supplementary Fig. 12a	DIC test for observation micro-strain within mat by flowing CH4 fluid with flow rates of 25 and 100 mL/min, respectively
Supplementary Fig. 13	UV-vis absorption spectra of the transparent TiO2/ZnWO4 fibrous mat
Supplementary Fig. 16	The inherent conductivity test of TiO2/ZnWO4 with interwoven fibrous structure
Supplementary Fig. 17	EPR spectra of TiO2/ZnWO4 and R-TiO2/ZnWO4 fibrous mat under light irradiation with the light intensity of 1 Sun and the same sample weight
Supplementary Fig. 20a	The production of CO2 in PEC CH4 conversion in flow reactions
Supplementary Fig. 20b	The production of CO2 in PEC CH4 conversion in batch reactions
Supplementary Fig. 21	EPR spectra of samples under light irradiation (1 Sun) and in electrolyte (Na2SO4, pH = 2) for simulating the reaction conditions
Supplementary Fig. 25	Current density of CH4 conversion in flow cell by diffusion fibrous mat at 0.55 V under 1 Sun light irradiation for 100 h running time
Supplementary Fig. 26	Relationship between fibrous mat layer numbers and the average fluid flow rates in simulations
Supplementary Fig. 28a	The 1H NMR spectra of liquid products in flow reaction (0.5V, 1 Sun, 2 h)
Supplementary Fig. 28b	The 1H NMR spectra of liquid products in flow reaction (0.5V, 1 Sun, 20 h)
Supplementary Fig. 28c	The 1H NMR spectra of liquid products in flow reaction (0.5V, 4 Sun, 20 h)
Supplementary Fig. 28d	The 1H NMR spectra of liquid products in flow reaction (0.5V, 1 Sun, 100 h)
Supplementary Fig. 29a	The 1H NMR spectra of liquid products in batch reaction (0.75V, 1 Sun, 2 h) by sample with dislocations
Supplementary Fig. 29b	The 1H NMR spectra of liquid products in batch reaction (0.75V, 1 Sun, 2 h) by sample without dislocations
Supplementary Fig. 30a	The 1H NMR spectra of liquid products in flow reactions with CH4 flow rates of 50 mL/min
Supplementary Fig. 30b	The 1H NMR spectra of liquid products in flow reactions with CH4 flow rates of 100 mL/min

## Sheet: Fig.2f
Distance (nm)	Oxygen Concentration (×103 at./nm2)
0	2.33189
6.18692	2.02621
12.3738	2.15627
18.5607	1.63221
24.7477	0.68296
30.9346	1.58038
37.1215	2.2994
43.3084	2.85207
49.4953	1.32039

## Sheet: Fig.3d
Tensile numbers	Curvature (cm-1)
500	1.493
1000	1.491
1500	1.487
2500	1.484
3500	1.482
4000	1.481
5000	1.477

## Sheet: Fig.3f
	Specific strength (×103 Mpa/cm3/g)
ZrSiCo ceramic (Nature,2022)	0.0286
Aramid polymer (Nat. Commun.,2022)	0.619
PLA polymer (Nat. Commun.,2022)	0.0674
Ti-Cr-Zr-Al alloy (Nat. Commum.,2022)	0.272
Beta-C-Ti alloy (Nat. Mater.,2022)	0.341
Our work (Random)	15.7
Our work (Aligned)	91.8

## Sheet: Fig.3h
Time (s)	dz under flow rate of 25 mL/min(mm)	dz under flow rate of 100 mL/min(mm)
3	-0.00872	-0.01347
3.025	-0.02042	0.04396
3.05	-0.00316	0.02105
3.075	0.00713	-0.01244
3.1	0.01002	-0.03184
3.125	-0.00473	-0.03124
3.15	-0.0068	-0.01972
3.175	0.02455	-0.03058
3.2	0.03895	-0.0131
3.225	0.00352	0.04498
3.25	-0.00811	0.0201
3.275	-0.02131	-0.01279
3.3	-0.00189	-0.03266
3.325	0.00931	-0.03019
3.35	0.0098	-0.02023
3.375	-0.00506	-0.02901
3.4	-0.00486	-0.01128
3.425	0.02688	0.04474
3.45	0.03777	0.00179
3.475	0.00392	-0.02377
3.5	-0.00754	-0.02713
3.525	-0.02127	-0.02802
3.55	-0.00213	-0.02397
3.575	0.00918	-0.02088
3.6	0.01047	0.02378
3.625	-0.0048	0.03083
3.65	-0.00535	0.00124
3.675	0.02797	-0.0209
3.7	0.03699	-0.03191
3.725	-0.0038	-0.02115
3.75	-0.01512	-0.03058
3.775	-0.00996	-0.00872
3.8	0.00664	0.04438
3.825	0.00923	0.01682
3.85	0.00241	-0.01287
3.875	-0.0045	-0.03369
3.9	0.01165	-0.02919
3.925	0.03067	-0.0209
3.95	0.0222	-0.02988
3.975	-0.00055925	-0.00968
4	-0.01541	0.04693

## Sheet: Fig.4a
Wavelength (nm)	Absorbance of TiO2/ZnWO4 (a.u.)	Absorbance of R-TiO2/ZnWO4 (a.u.)	Absorbance of TiO2 (a.u.)
200	5.00182	7.16207	6.93225
200.5	5.02141	7.16654	6.94949
201	5.04077	7.17097	6.96655
201.5	5.05989	7.17535	6.98342
202	5.07877	7.17969	7.00012
202.5	5.09741	7.18399	7.01663
203	5.11581	7.18824	7.03296
203.5	5.13397	7.19245	7.04911
204	5.15189	7.19661	7.06508
204.5	5.16957	7.20073	7.08087
205	5.18701	7.20481	7.09648
205.5	5.2042	7.20884	7.1119
206	5.22116	7.21283	7.12714
206.5	5.23788	7.21678	7.1422
207	5.25436	7.22068	7.15708
207.5	5.27061	7.22454	7.17178
208	5.28661	7.22835	7.18629
208.5	5.30237	7.23212	7.20063
209	5.31789	7.23585	7.21478
209.5	5.33317	7.23953	7.22875
210	5.34821	7.24317	7.24254
210.5	5.36301	7.24676	7.25614
211	5.37757	7.25032	7.26957
211.5	5.39189	7.25382	7.28281
212	5.40597	7.25729	7.29587
212.5	5.41982	7.26071	7.30875
213	5.43342	7.26408	7.32145
213.5	5.44678	7.26742	7.33397
214	5.4599	7.2707	7.3463
214.5	5.47278	7.27395	7.35846
215	5.48543	7.27715	7.37043
215.5	5.49783	7.28031	7.38222
216	5.50999	7.28342	7.39383
216.5	5.52191	7.28649	7.40525
217	5.5336	7.28952	7.4165
217.5	5.54504	7.2925	7.42756
218	5.55624	7.29544	7.43844
218.5	5.56721	7.29833	7.44914
219	5.57793	7.30118	7.45966
219.5	5.58841	7.30399	7.47
220	5.59866	7.30676	7.48015
220.5	5.60866	7.30948	7.49013
221	5.61843	7.31215	7.49992
221.5	5.62795	7.31478	7.50953
222	5.63723	7.31737	7.51896
222.5	5.64628	7.31992	7.5282
223	5.65508	7.32242	7.53727
223.5	5.66365	7.32487	7.54615
224	5.67197	7.32729	7.55485
224.5	5.68006	7.32966	7.56337
225	5.6879	7.33198	7.57171
225.5	5.69551	7.33426	7.57464
226	5.70287	7.3365	7.57729
226.5	5.71	7.3387	7.57964
227	5.71689	7.34085	7.58183
227.5	5.72353	7.34295	7.58393
228	5.72994	7.34502	7.58605
228.5	5.7361	7.34704	7.58815
229	5.74203	7.34901	7.59029
229.5	5.74772	7.35094	7.59243
230	5.75316	7.35283	7.59464
230.5	5.75837	7.35467	7.59693
231	5.76334	7.35647	7.59943
231.5	5.76806	7.35823	7.6022
232	5.77255	7.35994	7.60538
232.5	5.7768	7.36161	7.60898
233	5.7808	7.36324	7.61309
233.5	5.78457	7.36482	7.61768
234	5.7881	7.36636	7.62271
234.5	5.79139	7.36785	7.62804
235	5.79444	7.3693	7.63364
235.5	5.79984	7.37071	7.63942
236	5.80463	7.37207	7.64546
236.5	5.80827	7.37339	7.65173
237	5.81119	7.37466	7.65831
237.5	5.8129	7.37589	7.66512
238	5.81383	7.37708	7.67214
238.5	5.81374	7.37823	7.67924
239	5.81304	7.37933	7.68639
239.5	5.81178	7.38038	7.69353
240	5.81017	7.38139	7.70071
240.5	5.80818	7.38236	7.70792
241	5.80583	7.38329	7.71522
241.5	5.80307	7.38417	7.72263
242	5.80001	7.385	7.73018
242.5	5.79662	7.3858	7.73777
243	5.79302	7.38655	7.74537
243.5	5.78918	7.38725	7.75193
244	5.78521	7.38792	7.75742
244.5	5.78117	7.38853	7.76177
245	5.77754	7.38911	7.76512
245.5	5.77417	7.38964	7.76754
246	5.77105	7.39013	7.76922
246.5	5.76772	7.39057	7.77018
247	5.76422	7.39097	7.77053
247.5	5.76052	7.39132	7.77023
248	5.75666	7.39164	7.76935
248.5	5.75269	7.3919	7.76782
249	5.74872	7.39213	7.76569
249.5	5.74512	7.39231	7.76287
250	5.74185	7.39244	7.75944
250.5	5.73882	7.37452	7.75537
251	5.73578	7.36813	7.75084
251.5	5.73277	7.36502	7.74594
252	5.72981	7.36183	7.74085
252.5	5.72649	7.36984	7.73565
253	5.72299	7.38296	7.73049
253.5	5.71926	7.39685	7.72543
254	5.71581	7.39887	7.72063
254.5	5.71292	7.38328	7.71608
255	5.71057	7.36818	7.71191
255.5	5.708	7.36686	7.70806
256	5.70471	7.3766	7.70457
256.5	5.7006	7.38662	7.70131
257	5.69631	7.38496	7.69832
257.5	5.69182	7.3832	7.69561
258	5.68732	7.3931	7.69324
258.5	5.68274	7.41381	7.69114
259	5.67816	7.43423	7.68923
259.5	5.6734	7.45263	7.68733
260	5.66856	7.4691	7.68539
260.5	5.66315	7.47213	7.68327
261	5.65788	7.4767	7.68106
261.5	5.65281	7.46945	7.67882
262	5.64849	7.48746	7.67672
262.5	5.64406	7.49197	7.67473
263	5.6396	7.50807	7.6729
263.5	5.63471	7.51197	7.67121
264	5.62984	7.52645	7.66977
264.5	5.62484	7.52815	7.66864
265	5.62015	7.53836	7.66799
265.5	5.61555	7.53743	7.66789
266	5.61151	7.54222	7.66855
266.5	5.60784	7.53426	7.67008
267	5.60478	7.53697	7.67273
267.5	5.60184	7.53182	7.67656
268	5.59928	7.52885	7.68171
268.5	5.59663	7.51256	7.68805
269	5.59402	7.50767	7.69556
269.5	5.59133	7.50003	7.7041
270	5.58896	7.50367	7.71368
270.5	5.58675	7.494	7.72421
271	5.58481	7.48428	7.7357
271.5	5.583	7.46112	7.74799
272	5.58184	7.44957	7.76099
272.5	5.58084	7.43723	7.77449
273	5.58027	7.43644	7.78845
273.5	5.57966	7.42391	7.80282
274	5.57955	7.41125	7.81773
274.5	5.57974	7.38457	7.83318
275	5.58027	7.36719	7.84923
275.5	5.58013	7.34692	7.86583
276	5.57935	7.33877	7.88303
276.5	5.57737	7.3184	7.90074
277	5.57508	7.31084	7.91893
277.5	5.57201	7.29368	7.93744
278	5.56866	7.28537	7.95624
278.5	5.56476	7.26316	7.9752
279	5.5607	7.24988	7.99433
279.5	5.55635	7.22675	8.01354
280	5.55185	7.21697	8.03278
280.5	5.54712	7.19439	8.05187
281	5.54221	7.18348	8.07066
281.5	5.53703	7.15909	8.08882
282	5.53159	7.14597	8.10609
282.5	5.52575	7.12128	8.12212
283	5.52002	7.10842	8.13672
283.5	5.51433	7.08224	8.14959
284	5.50883	7.06674	8.16059
284.5	5.50302	7.04036	8.16954
285	5.49646	7.02658	8.17639
285.5	5.48904	7.00017	8.18099
286	5.48087	6.97376	8.18327
286.5	5.47242	6.93403	8.18305
287	5.46376	6.89464	8.18024
287.5	5.45472	6.85189	8.1747
288	5.44531	6.82078	8.16642
288.5	5.43544	6.78747	8.15526
289	5.42513	6.76636	8.14116
289.5	5.41427	6.73215	8.12397
290	5.40288	6.7103	8.10363
290.5	5.39092	6.67631	8.07998
291	5.37882	6.65443	8.05295
291.5	5.36651	6.62054	8.02236
292	5.35403	6.5909	7.98819
292.5	5.34095	6.55055	7.95042
293	5.32773	6.52178	7.90911
293.5	5.3143	6.48798	7.86424
294	5.30074	6.46523	7.81587
294.5	5.28661	6.44259	7.764
295	5.27197	6.42157	7.70871
295.5	5.25632	6.40012	7.64997
296	5.23975	6.36681	7.58789
296.5	5.22217	6.33262	7.52249
297	5.20416	6.29841	7.45391
297.5	5.1856	6.26306	7.38224
298	5.16655	6.23868	7.30766
298.5	5.14679	6.21438	7.23028
299	5.12677	6.20353	7.15034
299.5	5.10644	6.1807	7.06801
300	5.08591	6.15842	6.9836
300.5	5.06471	6.13608	6.89732
301	5.04287	6.1267	6.8095
301.5	5.02031	6.10593	6.72034
302	4.99704	6.08573	6.63012
302.5	4.97294	6.05279	6.53898
303	4.9485	6.03133	6.44707
303.5	4.92334	5.99841	6.35441
304	4.89767	5.97843	6.26106
304.5	4.87107	5.9467	6.16705
305	4.844	5.92659	6.07257
305.5	4.81626	5.89397	5.97776
306	4.78833	5.87367	5.88281
306.5	4.76016	5.84049	5.78787
307	4.73237	5.81991	5.69315
307.5	4.70462	5.79889	5.59886
308	4.67749	5.79115	5.50516
308.5	4.65067	5.77145	5.41216
309	4.6245	5.75287	5.31997
309.5	4.59866	5.72165	5.22871
310	4.57317	5.70342	5.13859
310.5	4.54787	5.67343	5.04977
311	4.52286	5.65688	4.96252
311.5	4.49818	5.63014	4.87698
312	4.47395	5.60554	4.79329
312.5	4.45011	5.56889	4.71154
313	4.42674	5.54209	4.63188
313.5	4.4038	5.51396	4.55446
314	4.38135	5.48658	4.47949
314.5	4.35931	5.44793	4.40713
315	4.33766	5.42069	4.3376
315.5	4.31593	5.39212	4.27102
316	4.29423	5.37534	4.20752
316.5	4.27258	5.34729	4.14714
317	4.25143	5.32219	4.08993
317.5	4.23077	5.28301	4.03588
318	4.2107	5.24552	3.985
318.5	4.1912	5.20557	3.93721
319	4.17228	5.17961	3.89254
319.5	4.15386	5.15082	3.85103
320	4.13554	5.13428	3.81269
320.5	4.11735	5.10803	3.77747
321	4.09935	5.09447	3.74535
321.5	4.08196	5.06974	3.71625
322	4.06518	5.04224	3.69015
322.5	4.04906	5.00328	3.66699
323	4.0336	4.96387	3.6468
323.5	4.01874	4.92749	3.62954
324	4.00447	4.88952	3.61518
324.5	3.9907	4.85491	3.60356
325	3.97702	4.81952	3.59455
325.5	3.96343	4.78815	3.58803
326	3.95054	4.76694	3.5839
326.5	3.9389	4.74739	3.58205
327	3.92863	4.73681	3.58242
327.5	3.9193	4.71602	3.58493
328	3.91086	4.69576	3.58946
328.5	3.90322	4.66841	3.5958
329	3.89635	4.65202	3.60374
329.5	3.8902	4.63787	3.61305
330	3.88477	4.61423	3.62352
330.5	3.88	4.58208	3.63495
331	3.8759	4.54999	3.64715
331.5	3.87238	4.53008	3.65998
332	3.86938	4.50841	3.67332
332.5	3.86686	4.48797	3.68706
333	3.86477	4.46765	3.7011
333.5	3.86303	4.44861	3.71528
334	3.86201	4.42959	3.72947
334.5	3.86175	4.41218	3.74351
335	3.86231	4.38605	3.75728
335.5	3.86328	4.35819	3.77067
336	3.86468	4.341	3.78359
336.5	3.86647	4.33668	3.79595
337	3.86871	4.32444	3.80765
337.5	3.87133	4.30358	3.81856
338	3.87433	4.28332	3.8285
338.5	3.87766	4.27528	3.83734
339	3.88128	4.27467	3.845
339.5	3.88513	4.27591	3.8515
340	3.88914	4.26611	3.8569
340.5	3.89332	4.25034	3.86121
341	3.89769	4.24512	3.86448
341.5	3.90218	4.25332	3.86679
342	3.90675	4.25158	3.86823
342.5	3.91133	4.23955	3.86883
343	3.91588	4.22792	3.86861
343.5	3.92036	4.22627	3.86767
344	3.9247	4.22589	3.86613
344.5	3.92881	4.22712	3.86418
345	3.93268	4.24209	3.86203
345.5	3.93631	4.27065	3.85982
346	3.94014	4.31064	3.85771
346.5	3.94423	4.35279	3.85578
347	3.9487	4.38381	3.8541
347.5	3.95313	4.40647	3.85273
348	3.95751	4.42917	3.85172
348.5	3.96173	4.46504	3.85115
349	3.96578	4.50179	3.8511
349.5	3.96964	4.52987	3.8516
350	3.9733	4.55722	3.85265
350.5	3.97724	4.5892	3.8542
351	3.98155	4.60984	3.85615
351.5	3.98636	4.62366	3.8584
352	3.99124	4.62372	3.86083
352.5	3.99623	4.63572	3.86335
353	4.00125	4.63484	3.86592
353.5	4.00629	4.65228	3.86856
354	4.0113	4.66991	3.87131
354.5	4.01633	4.71305	3.87418
355	4.02145	4.76283	3.87717
355.5	4.02718	4.81368	3.88026
356	4.03355	4.83888	3.88345
356.5	4.04056	4.86602	3.88672
357	4.04771	4.89174	3.89006
357.5	4.055	4.93058	3.89347
358	4.06241	4.94317	3.89693
358.5	4.06995	4.9564	3.90044
359	4.0776	4.95718	3.90397
359.5	4.08535	4.97115	3.90751
360	4.09317	4.98584	3.91106
360.5	4.10107	5.01415	3.91459
361	4.10904	5.0551	3.91811
361.5	4.11706	5.09659	3.92159
362	4.1251	5.13694	3.92501
362.5	4.13315	5.16446	3.92834
363	4.14119	5.19094	3.93153
363.5	4.14924	5.21783	3.93455
364	4.15728	5.23228	3.93737
364.5	4.16534	5.24808	3.93993
365	4.17337	5.25152	3.9422
365.5	4.18136	5.26955	3.94414
366	4.1893	5.27507	3.94572
366.5	4.1972	5.29967	3.94689
367	4.20505	5.32336	3.94762
367.5	4.21285	5.35999	3.94789
368	4.22056	5.38962	3.94767
368.5	4.22818	5.41885	3.94693
369	4.23567	5.43529	3.94566
369.5	4.24306	5.45385	3.94384
370	4.25032	5.47082	3.94148
370.5	4.25745	5.50086	3.93858
371	4.26443	5.5174	3.93513
371.5	4.27127	5.53568	3.93113
372	4.27794	5.55119	3.92657
372.5	4.28445	5.57907	3.92145
373	4.29076	5.60526	3.91577
373.5	4.29686	5.63329	3.90953
374	4.30272	5.66023	3.90274
374.5	4.30837	5.68811	3.8954
375	4.31379	5.70408	3.88752
375.5	4.319	5.72086	3.87912
376	4.32396	5.73664	3.8702
376.5	4.32869	5.76421	3.86078
377	4.33317	5.78898	3.85085
377.5	4.33738	5.8136	3.84042
378	4.34132	5.83468	3.82948
378.5	4.345	5.86061	3.81802
379	4.3484	5.88483	3.80607
379.5	4.35154	5.91133	3.7936
380	4.35442	5.93348	3.78063
380.5	4.35704	5.95581	3.76716
381	4.35941	5.97693	3.7532
381.5	4.36151	5.99831	3.73876
382	4.36333	6.0187	3.72386
382.5	4.36487	6.03943	3.70852
383	4.36611	6.05839	3.69275
383.5	4.36708	6.07797	3.6766
384	4.36774	6.09666	3.6601
384.5	4.36812	6.11579	3.64328
385	4.36821	6.12203	3.62618
385.5	4.36801	6.12905	3.60886
386	4.36752	6.13477	3.59134
386.5	4.36675	6.15211	3.57368
387	4.36566	6.1672	3.55589
387.5	4.36428	6.18273	3.53802
388	4.36259	6.19846	3.52011
388.5	4.3606	6.21482	3.50218
389	4.3583	6.23064	3.48428
389.5	4.3557	6.24595	3.46644
390	4.35279	6.24855	3.4487
390.5	4.34957	6.25202	3.43109
391	4.34604	6.25516	3.41365
391.5	4.3422	6.27115	3.3964
392	4.33805	6.28446	3.37939
392.5	4.33352	6.29794	3.36264
393	4.32856	6.30813	3.34617
393.5	4.32316	6.31915	3.33002
394	4.3173	6.32725	3.31421
394.5	4.31103	6.33607	3.29877
395	4.30436	6.34308	3.28371
395.5	4.29732	6.35087	3.26906
396	4.28993	6.35799	3.25483
396.5	4.28222	6.36583	3.24105
397	4.27421	6.37164	3.22773
397.5	4.26592	6.37753	3.21488
398	4.25737	6.38241	3.20251
398.5	4.24859	6.38817	3.19065
399	4.23959	6.39225	3.17928
399.5	4.2304	6.39541	3.16843
400	4.22101	6.39677	3.15811
400.5	4.21146	6.39831	3.14831
401	4.20178	6.39827	3.13904
401.5	4.19198	6.39885	3.13029
402	4.18207	6.39729	3.12207
402.5	4.17209	6.39633	3.11438
403	4.16205	6.39383	3.1072
403.5	4.15199	6.3929	3.10054
404	4.14193	6.39005	3.09438
404.5	4.13191	6.38709	3.08871
405	4.12195	6.38169	3.08352
405.5	4.11208	6.37662	3.0788
406	4.1023	6.37022	3.07454
406.5	4.09262	6.36434	3.07072
407	4.08307	6.34516	3.06732
407.5	4.07367	6.32641	3.06431
408	4.06444	6.30714	3.06169
408.5	4.05538	6.30087	3.05943
409	4.04652	6.29376	3.05749
409.5	4.03788	6.28617	3.05587
410	4.02946	6.27741	3.05452
410.5	4.0213	6.26837	3.05342
411	4.01338	6.25779	3.05253
411.5	4.00572	6.24627	3.05182
412	3.99831	6.23153	3.05124
412.5	3.99115	6.21676	3.05077
413	3.98424	6.20166	3.05038
413.5	3.97759	6.18842	3.05005
414	3.97119	6.17418	3.04976
414.5	3.96507	6.15893	3.04949
415	3.9592	6.14197	3.04923
415.5	3.95359	6.12433	3.04899
416	3.94823	6.10578	3.04874
416.5	3.94311	6.08688	3.0485
417	3.93821	6.06605	3.04826
417.5	3.93353	6.04488	3.04802
418	3.92905	6.02342	3.04779
418.5	3.92475	6.00223	3.04756
419	3.92063	5.97818	3.04736
419.5	3.91665	5.95301	3.04716
420	3.91281	5.92637	3.04698
420.5	3.90907	5.90058	3.04681
421	3.90541	5.87365	3.04663
421.5	3.9018	5.84706	3.04644
422	3.8982	5.81956	3.04624
422.5	3.89457	5.80583	3.04603
423	3.89093	5.7928	3.04581
423.5	3.88734	5.79373	3.04556
424	3.88384	5.78213	3.04531
424.5	3.88044	5.77381	3.04503
425	3.87712	5.7522	3.04474
425.5	3.87389	5.74299	3.04443
426	3.87073	5.73095	3.04411
426.5	3.86765	5.7205	3.04376
427	3.86464	5.69726	3.0434
427.5	3.86169	5.67724	3.04303
428	3.85878	5.65516	3.04264
428.5	3.85594	5.64585	3.04223
429	3.85312	5.63226	3.04182
429.5	3.85034	5.62206	3.04139
430	3.84759	5.59882	3.04095
430.5	3.84488	5.58862	3.04051
431	3.8422	5.57616	3.04005
431.5	3.83954	5.57683	3.03959
432	3.83689	5.56462	3.03912
432.5	3.83427	5.55641	3.03865
433	3.83168	5.53487	3.03817
433.5	3.82911	5.51578	3.03769
434	3.82656	5.49401	3.03721
434.5	3.82403	5.48544	3.03673
435	3.82149	5.47553	3.03624
435.5	3.81895	5.47709	3.03576
436	3.81639	5.46909	3.03527
436.5	3.81385	5.46229	3.03478
437	3.81129	5.44386	3.03429
437.5	3.80874	5.43577	3.0338
438	3.80618	5.4269	3.03331
438.5	3.8036	5.41825	3.03283
439	3.80101	5.39644	3.03234
439.5	3.79841	5.37778	3.03185
440	3.7958	5.3584	3.03136
440.5	3.79318	5.35199	3.03088
441	3.79053	5.34165	3.03039
441.5	3.78787	5.33216	3.0299
442	3.78517	5.31052	3.02942
442.5	3.78246	5.30192	3.02894
443	3.77973	5.29314	3.02846
443.5	3.77699	5.29715	3.02797
444	3.77425	5.28926	3.02749
444.5	3.77151	5.29413	3.02701
445	3.76875	5.2866	3.02653
445.5	3.76599	5.27946	3.02605
446	3.76322	5.25976	3.02558
446.5	3.76045	5.24278	3.0251
447	3.75768	5.22501	3.02463
447.5	3.75491	5.20853	3.02416
448	3.75215	5.18927	3.02369
448.5	3.74941	5.17063	3.02322
449	3.74667	5.15065	3.02275
449.5	3.74394	5.14292	3.02228
450	3.74121	5.13431	3.02182
450.5	3.7385	5.12866	3.02136
451	3.73579	5.11032	3.0209
451.5	3.73311	5.10522	3.02045
452	3.73043	5.09762	3.02
452.5	3.72777	5.10332	3.01954
453	3.72513	5.09713	3.0191
453.5	3.72251	5.10401	3.01865
454	3.71989	5.09866	3.01821
454.5	3.7173	5.09443	3.01777
455	3.71471	5.07718	3.01733
455.5	3.71215	5.0611	3.0169
456	3.70961	5.04317	3.01647
456.5	3.7071	5.03844	3.01604
457	3.70459	5.03277	3.01562
457.5	3.70211	5.02945	3.0152
458	3.69965	5.01377	3.01479
458.5	3.69721	5.01101	3.01438
459	3.69479	5.00742	3.01397
459.5	3.69239	5.01644	3.01357
460	3.69	5.01311	3.01317
460.5	3.68762	5.01122	3.01277
461	3.68526	4.9972	3.01238
461.5	3.68292	4.98477	3.01198
462	3.68058	4.97052	3.0116
462.5	3.67826	4.95682	3.01121
463	3.67595	4.9412	3.01083
463.5	3.67365	4.92614	3.01045
464	3.67137	4.9099	3.01008
464.5	3.66909	4.90701	3.00971
465	3.66682	4.90411	3.00934
465.5	3.66457	4.91471	3.00898
466	3.66231	4.91316	3.00862
466.5	3.66008	4.92509	3.00826
467	3.65785	4.92496	3.0079
467.5	3.65563	4.92673	3.00755
468	3.65342	4.91604	3.0072
468.5	3.65121	4.90722	3.00686
469	3.64902	4.89681	3.00651
469.5	3.64682	4.89949	3.00617
470	3.64464	4.90054	3.00584
470.5	3.64246	4.90316	3.0055
471	3.64029	4.89253	3.00517
471.5	3.63813	4.89524	3.00484
472	3.63597	4.89695	3.00452
472.5	3.63381	4.90207	3.00419
473	3.63167	4.89469	3.00387
473.5	3.62953	4.8881	3.00355
474	3.62741	4.87885	3.00323
474.5	3.62529	4.87054	3.00291
475	3.62317	4.86128	3.00259
475.5	3.62106	4.86506	3.00227
476	3.61895	4.86884	3.00196
476.5	3.61685	4.87415	3.00164
477	3.61474	4.86675	3.00132
477.5	3.61264	4.86085	3.001
478	3.61054	4.85395	3.00069
478.5	3.60845	4.84932	3.00037
479	3.60635	4.8424	3.00006
479.5	3.60426	4.83756	2.99974
480	3.60217	4.83033	2.99942
480.5	3.60009	4.8246	2.99911
481	3.59802	4.81709	2.99879
481.5	3.59595	4.81043	2.99847
482	3.59388	4.80228	2.99816
482.5	3.59182	4.79523	2.99784
483	3.58976	4.78735	2.99752
483.5	3.58771	4.78051	2.9972
484	3.58567	4.77261	2.99688
484.5	3.58363	4.76538	2.99656
485	3.58162	4.7573	2.99623
485.5	3.57961	4.76247	2.99591
486	3.57761	4.76699	2.99558
486.5	3.57563	4.77333	2.99525
487	3.57365	4.76788	2.99492
487.5	3.57168	4.76455	2.99459
488	3.56973	4.75961	2.99426
488.5	3.56779	4.75423	2.99393
489	3.56585	4.74718	2.99359
489.5	3.56392	4.74098	2.99326
490	3.56201	4.73365	2.99292
490.5	3.5601	4.73979	2.99258
491	3.5582	4.74502	2.99224
491.5	3.55631	4.75197	2.9919
492	3.55444	4.7461	2.99156
492.5	3.55257	4.74226	2.99122
493	3.5507	4.73747	2.99088
493.5	3.54885	4.73481	2.99053
494	3.547	4.73086	2.99018
494.5	3.54516	4.72893	2.98984
495	3.54333	4.72512	2.98949
495.5	3.5415	4.72267	2.98914
496	3.53967	4.7189	2.98879
496.5	3.53785	4.71598	2.98844
497	3.53604	4.71162	2.98809
497.5	3.53423	4.70923	2.98774
498	3.53243	4.70597	2.98738
498.5	3.53063	4.70383	2.98703
499	3.52883	4.69959	2.98668
499.5	3.52704	4.69643	2.98633
500	3.52524	4.6926	2.98598
500.5	3.52346	4.68979	2.98563
501	3.52167	4.68598	2.98528
501.5	3.51988	4.68336	2.98493
502	3.5181	4.67951	2.98459
502.5	3.51632	4.67716	2.98424
503	3.51454	4.6735	2.9839
503.5	3.51277	4.67099	2.98355
504	3.511	4.66655	2.98321
504.5	3.50923	4.66293	2.98287
505	3.50747	4.65831	2.98253
505.5	3.50572	4.6551	2.98219
506	3.50397	4.65086	2.98186
506.5	3.50223	4.64744	2.98152
507	3.50049	4.64278	2.98119
507.5	3.49876	4.65144	2.98085
508	3.49704	4.65991	2.98052
508.5	3.49533	4.67007	2.98018
509	3.49362	4.66758	2.97985
509.5	3.49191	4.66603	2.97952
510	3.49022	4.66357	2.97919
510.5	3.48853	4.66155	2.97886
511	3.48686	4.65834	2.97853
511.5	3.48519	4.65554	2.9782
512	3.48353	4.65237	2.97787
512.5	3.48188	4.65157	2.97755
513	3.48024	4.65036	2.97722
513.5	3.47862	4.64994	2.9769
514	3.477	4.6476	2.97657
514.5	3.4754	4.64558	2.97625
515	3.47381	4.64271	2.97593
515.5	3.47222	4.64071	2.97561
516	3.47065	4.63849	2.9753
516.5	3.46908	4.63672	2.97498
517	3.46752	4.63424	2.97467
517.5	3.46597	4.63268	2.97435
518	3.46443	4.63101	2.97404
518.5	3.46289	4.63006	2.97373
519	3.46136	4.62849	2.97342
519.5	3.45983	4.62841	2.97311
520	3.45831	4.62725	2.97281
520.5	3.4568	4.62704	2.9725
521	3.45529	4.62538	2.9722
521.5	3.45379	4.62418	2.97189
522	3.45228	4.62185	2.97159
522.5	3.45078	4.62024	2.97129
523	3.44929	4.61838	2.97098
523.5	3.4478	4.6169	2.97068
524	3.44631	4.61482	2.97038
524.5	3.44483	4.61347	2.97008
525	3.44336	4.61189	2.96979
525.5	3.44189	4.61046	2.96949
526	3.44042	4.60851	2.96919
526.5	3.43896	4.60669	2.9689
527	3.4375	4.60494	2.9686
527.5	3.43604	4.60335	2.96831
528	3.43458	4.60128	2.96801
528.5	3.43313	4.59982	2.96772
529	3.43167	4.59806	2.96743
529.5	3.43022	4.59722	2.96713
530	3.42878	4.59559	2.96684
530.5	3.42734	4.59434	2.96655
531	3.4259	4.59252	2.96626
531.5	3.42446	4.59076	2.96597
532	3.42303	4.58876	2.96568
532.5	3.42161	4.58711	2.9654
533	3.42019	4.58506	2.96511
533.5	3.41878	4.58343	2.96482
534	3.41737	4.58134	2.96453
534.5	3.41597	4.57984	2.96425
535	3.41457	4.57785	2.96396
535.5	3.41318	4.5761	2.96367
536	3.4118	4.57435	2.96339
536.5	3.41042	4.5731	2.9631
537	3.40905	4.57196	2.96282
537.5	3.40769	4.57062	2.96253
538	3.40633	4.56875	2.96225
538.5	3.40497	4.56713	2.96196
539	3.40363	4.56577	2.96168
539.5	3.40228	4.56505	2.96139
540	3.40095	4.56413	2.96111
540.5	3.39962	4.56276	2.96082
541	3.3983	4.56075	2.96054
541.5	3.39698	4.55877	2.96026
542	3.39568	4.55715	2.95997
542.5	3.39437	4.55595	2.95969
543	3.39308	4.55458	2.9594
543.5	3.39179	4.55297	2.95912
544	3.39051	4.55091	2.95883
544.5	3.38923	4.54913	2.95855
545	3.38795	4.54732	2.95826
545.5	3.38669	4.54604	2.95798
546	3.38542	4.54451	2.9577
546.5	3.38417	4.54313	2.95742
547	3.38292	4.54126	2.95714
547.5	3.38167	4.53938	2.95686
548	3.38043	4.53729	2.95659
548.5	3.3792	4.53507	2.95632
549	3.37798	4.53277	2.95604
549.5	3.37676	4.5305	2.95577
550	3.37554	4.52863	2.9555
550.5	3.37434	4.52659	2.95523
551	3.37314	4.52444	2.95497
551.5	3.37194	4.52222	2.9547
552	3.37076	4.52004	2.95444
552.5	3.36958	4.51785	2.95418
553	3.3684	4.51577	2.95392
553.5	3.36724	4.5139	2.95366
554	3.36608	4.51186	2.9534
554.5	3.36493	4.50984	2.95315
555	3.36378	4.50802	2.9529
555.5	3.36264	4.50669	2.95264
556	3.3615	4.50516	2.95239
556.5	3.36037	4.50359	2.95214
557	3.35925	4.5015	2.9519
557.5	3.35812	4.49955	2.95165
558	3.35701	4.49735	2.9514
558.5	3.35589	4.49519	2.95116
559	3.35478	4.49308	2.95092
559.5	3.35368	4.49121	2.95068
560	3.35257	4.48996	2.95044
560.5	3.35148	4.48875	2.9502
561	3.35038	4.48751	2.94997
561.5	3.34929	4.48604	2.94973
562	3.3482	4.48434	2.9495
562.5	3.34712	4.48265	2.94927
563	3.34604	4.48082	2.94904
563.5	3.34496	4.47907	2.94881
564	3.34389	4.47736	2.94858
564.5	3.34282	4.47557	2.94835
565	3.34176	4.47368	2.94813
565.5	3.3407	4.47195	2.9479
566	3.33964	4.47049	2.94768
566.5	3.33859	4.46916	2.94745
567	3.33755	4.46754	2.94723
567.5	3.33651	4.46602	2.947
568	3.33547	4.4644	2.94678
568.5	3.33443	4.46263	2.94655
569	3.33341	4.46063	2.94633
569.5	3.33238	4.45855	2.9461
570	3.33136	4.45649	2.94588
570.5	3.33034	4.45419	2.94565
571	3.32933	4.45233	2.94542
571.5	3.32833	4.45042	2.9452
572	3.32732	4.44874	2.94497
572.5	3.32633	4.44675	2.94474
573	3.32533	4.4449	2.94451
573.5	3.32435	4.44288	2.94427
574	3.32336	4.44111	2.94404
574.5	3.32238	4.43937	2.94381
575	3.32141	4.43777	2.94357
575.5	3.32044	4.43596	2.94333
576	3.31947	4.43441	2.9431
576.5	3.3185	4.4328	2.94286
577	3.31754	4.43116	2.94262
577.5	3.31659	4.42909	2.94238
578	3.31563	4.42696	2.94213
578.5	3.31468	4.42481	2.94189
579	3.31373	4.42297	2.94164
579.5	3.31279	4.42136	2.9414
580	3.31185	4.41963	2.94115
580.5	3.31091	4.41785	2.9409
581	3.30998	4.41596	2.94065
581.5	3.30905	4.41426	2.94039
582	3.30813	4.41227	2.94014
582.5	3.30721	4.41032	2.93988
583	3.30629	4.40842	2.93962
583.5	3.30538	4.40677	2.93936
584	3.30446	4.40523	2.93909
584.5	3.30355	4.40336	2.93883
585	3.30263	4.40133	2.93856
585.5	3.30172	4.39914	2.93829
586	3.3008	4.39703	2.93802
586.5	3.29989	4.3954	2.93775
587	3.29898	4.39373	2.93748
587.5	3.29807	4.39188	2.9372
588	3.29716	4.38982	2.93693
588.5	3.29624	4.3879	2.93665
589	3.29534	4.38644	2.93637
589.5	3.29443	4.38527	2.93609
590	3.29352	4.38426	2.93581
590.5	3.29262	4.38317	2.93554
591	3.29171	4.38172	2.93526
591.5	3.29081	4.38035	2.93497
592	3.28991	4.37904	2.93469
592.5	3.28901	4.37755	2.93441
593	3.28811	4.37592	2.93413
593.5	3.28721	4.37414	2.93385
594	3.28631	4.37266	2.93357
594.5	3.28542	4.37108	2.93329
595	3.28453	4.36989	2.93301
595.5	3.28364	4.36854	2.93273
596	3.28275	4.36725	2.93246
596.5	3.28186	4.36565	2.93218
597	3.28098	4.36417	2.9319
597.5	3.28009	4.36286	2.93163
598	3.27921	4.36183	2.93135
598.5	3.27833	4.36068	2.93108
599	3.27746	4.35959	2.9308
599.5	3.27659	4.35814	2.93053
600	3.27572	4.35684	2.93026
600.5	3.27485	4.35539	2.92998
601	3.27399	4.35451	2.92971
601.5	3.27313	4.35357	2.92944
602	3.27228	4.3526	2.92918
602.5	3.27142	4.35138	2.92891
603	3.27058	4.35036	2.92864
603.5	3.26973	4.3492	2.92838
604	3.26889	4.34801	2.92811
604.5	3.26805	4.34673	2.92785
605	3.26722	4.34572	2.92759
605.5	3.26639	4.34474	2.92733
606	3.26556	4.34383	2.92707
606.5	3.26474	4.34276	2.92681
607	3.26392	4.34189	2.92655
607.5	3.26311	4.34075	2.9263
608	3.2623	4.33987	2.92604
608.5	3.26149	4.33875	2.92579
609	3.26069	4.33809	2.92553
609.5	3.25989	4.3371	2.92528
610	3.2591	4.33614	2.92503
610.5	3.25831	4.33512	2.92478
611	3.25752	4.33444	2.92453
611.5	3.25673	4.33367	2.92428
612	3.25594	4.33303	2.92404
612.5	3.25516	4.33216	2.92379
613	3.25438	4.33164	2.92354
613.5	3.25361	4.33092	2.92329
614	3.25284	4.33034	2.92305
614.5	3.25207	4.32936	2.9228
615	3.2513	4.32835	2.92256
615.5	3.25054	4.32716	2.92231
616	3.24979	4.32618	2.92207
616.5	3.24903	4.32503	2.92182
617	3.24828	4.3241	2.92158
617.5	3.24754	4.32276	2.92133
618	3.2468	4.32176	2.92109
618.5	3.24606	4.32031	2.92084
619	3.24533	4.31905	2.9206
619.5	3.2446	4.31743	2.92036
620	3.24387	4.3163	2.92012
620.5	3.24314	4.31528	2.91988
621	3.24242	4.31434	2.91964
621.5	3.24171	4.31319	2.9194
622	3.24099	4.31236	2.91916
622.5	3.24028	4.31147	2.91892
623	3.23957	4.31069	2.91868
623.5	3.23886	4.30936	2.91845
624	3.23816	4.30832	2.91821
624.5	3.23745	4.30725	2.91797
625	3.23675	4.30663	2.91774
625.5	3.23605	4.30575	2.9175
626	3.23536	4.30498	2.91726
626.5	3.23466	4.30395	2.91703
627	3.23397	4.30319	2.91679
627.5	3.23327	4.30225	2.91656
628	3.23258	4.30154	2.91632
628.5	3.2319	4.30067	2.91608
629	3.23121	4.29981	2.91585
629.5	3.23052	4.29862	2.91561
630	3.22984	4.29766	2.91538
630.5	3.22916	4.29683	2.91514
631	3.22848	4.2965	2.91491
631.5	3.22781	4.29584	2.91467
632	3.22713	4.29534	2.91444
632.5	3.22646	4.29452	2.9142
633	3.22579	4.29398	2.91397
633.5	3.22513	4.29315	2.91374
634	3.22446	4.29269	2.9135
634.5	3.2238	4.29213	2.91327
635	3.22313	4.29172	2.91304
635.5	3.22247	4.29099	2.91281
636	3.22181	4.29022	2.91257
636.5	3.22115	4.28912	2.91234
637	3.2205	4.28816	2.91211
637.5	3.21984	4.28711	2.91188
638	3.21919	4.28656	2.91165
638.5	3.21854	4.28558	2.91142
639	3.21789	4.28476	2.91119
639.5	3.21724	4.28358	2.91096
640	3.21659	4.28275	2.91073
640.5	3.21595	4.28168	2.9105
641	3.21531	4.28088	2.91027
641.5	3.21467	4.28009	2.91004
642	3.21403	4.27981	2.90981
642.5	3.2134	4.27921	2.90958
643	3.21276	4.27874	2.90935
643.5	3.21213	4.27758	2.90913
644	3.2115	4.27677	2.9089
644.5	3.21087	4.27564	2.90867
645	3.21024	4.2749	2.90844
645.5	3.20962	4.27381	2.90821
646	3.20899	4.27287	2.90798
646.5	3.20837	4.27185	2.90776
647	3.20776	4.27106	2.90753
647.5	3.20714	4.26991	2.9073
648	3.20652	4.26904	2.90707
648.5	3.20591	4.26796	2.90684
649	3.20529	4.26772	2.90662
649.5	3.20468	4.26711	2.90639
650	3.20407	4.26676	2.90617
650.5	3.20346	4.26576	2.90594
651	3.20285	4.26511	2.90572
651.5	3.20224	4.26419	2.90549
652	3.20163	4.26362	2.90527
652.5	3.20102	4.26279	2.90504
653	3.20041	4.2623	2.90482
653.5	3.1998	4.26119	2.9046
654	3.1992	4.26029	2.90437
654.5	3.19859	4.25912	2.90415
655	3.19799	4.25861	2.90393
655.5	3.19739	4.25773	2.90371
656	3.19679	4.25687	2.90349
656.5	3.1962	4.2556	2.90326
657	3.1956	4.25476	2.90304
657.5	3.195	4.25393	2.90282
658	3.19441	4.25336	2.9026
658.5	3.19382	4.25253	2.90238
659	3.19322	4.252	2.90216
659.5	3.19263	4.25113	2.90194
660	3.19204	4.25048	2.90172
660.5	3.19145	4.24959	2.9015
661	3.19086	4.24906	2.90128
661.5	3.19028	4.24822	2.90106
662	3.18969	4.2476	2.90084
662.5	3.1891	4.24673	2.90062
663	3.18852	4.24608	2.9004
663.5	3.18793	4.2449	2.90018
664	3.18735	4.24404	2.89996
664.5	3.18676	4.24297	2.89975
665	3.18617	4.24237	2.89953
665.5	3.18559	4.24152	2.89931
666	3.18501	4.24085	2.89909
666.5	3.18443	4.23985	2.89887
667	3.18385	4.23902	2.89865
667.5	3.18327	4.23804	2.89844
668	3.18269	4.23744	2.89822
668.5	3.18211	4.23663	2.898
669	3.18154	4.23611	2.89777
669.5	3.18096	4.23518	2.89755
670	3.18039	4.23488	2.89733
670.5	3.17981	4.23417	2.89711
671	3.17924	4.23392	2.89688
671.5	3.17867	4.23292	2.89666
672	3.1781	4.23229	2.89644
672.5	3.17753	4.2313	2.89621
673	3.17696	4.23072	2.89599
673.5	3.17639	4.22989	2.89576
674	3.17582	4.22938	2.89554
674.5	3.17525	4.22852	2.89531
675	3.17468	4.22785	2.89508
675.5	3.17412	4.22681	2.89486
676	3.17355	4.2261	2.89463
676.5	3.17299	4.2252	2.8944
677	3.17243	4.22466	2.89417
677.5	3.17186	4.22374	2.89393
678	3.1713	4.22326	2.8937
678.5	3.17074	4.22252	2.89347
679	3.17017	4.22225	2.89323
679.5	3.16961	4.22145	2.893
680	3.16905	4.22075	2.89276
680.5	3.16849	4.21999	2.89252
681	3.16793	4.21953	2.89229
681.5	3.16737	4.21899	2.89205
682	3.16682	4.21853	2.89181
682.5	3.16626	4.21784	2.89157
683	3.16571	4.21733	2.89133
683.5	3.16516	4.21646	2.89109
684	3.16461	4.21594	2.89085
684.5	3.16406	4.2152	2.89061
685	3.16351	4.21483	2.89037
685.5	3.16297	4.21417	2.89013
686	3.16242	4.21377	2.88988
686.5	3.16187	4.21304	2.88964
687	3.16132	4.21244	2.8894
687.5	3.16077	4.2116	2.88916
688	3.16022	4.21132	2.88892
688.5	3.15967	4.21078	2.88868
689	3.15912	4.21046	2.88844
689.5	3.15857	4.2097	2.8882
690	3.15802	4.20925	2.88796
690.5	3.15747	4.20853	2.88773
691	3.15692	4.20805	2.88749
691.5	3.15637	4.20739	2.88725
692	3.15583	4.20701	2.88701
692.5	3.15528	4.20622	2.88677
693	3.15473	4.20573	2.88653
693.5	3.15418	4.20515	2.8863
694	3.15363	4.20486	2.88606
694.5	3.15308	4.20409	2.88583
695	3.15253	4.20343	2.8856
695.5	3.15197	4.20238	2.88536
696	3.15142	4.2018	2.88513
696.5	3.15087	4.20085	2.8849
697	3.15032	4.20037	2.88467
697.5	3.14977	4.19952	2.88444
698	3.14922	4.19885	2.88422
698.5	3.14867	4.19785	2.88399
699	3.14812	4.19704	2.88376
699.5	3.14758	4.19586	2.88354
700	3.14703	4.19488	2.88331
700.5	3.14649	4.19392	2.88309
701	3.14594	4.19334	2.88287
701.5	3.1454	4.19256	2.88264
702	3.14486	4.19154	2.88242
702.5	3.14432	4.19055	2.8822
703	3.14378	4.18982	2.88198
703.5	3.14324	4.18904	2.88176
704	3.1427	4.18821	2.88154
704.5	3.14217	4.18709	2.88132
705	3.14164	4.18632	2.8811
705.5	3.14111	4.1855	2.88089
706	3.14058	4.18478	2.88067
706.5	3.14005	4.18375	2.88046
707	3.13952	4.18305	2.88024
707.5	3.13899	4.18216	2.88003
708	3.13846	4.18168	2.87982
708.5	3.13793	4.18085	2.87961
709	3.1374	4.18023	2.87939
709.5	3.13687	4.17906	2.87918
710	3.13634	4.1781	2.87897
710.5	3.13582	4.17702	2.87876
711	3.13529	4.17619	2.87855
711.5	3.13477	4.17515	2.87835
712	3.13425	4.17419	2.87814
712.5	3.13372	4.17315	2.87793
713	3.1332	4.17227	2.87772
713.5	3.13268	4.1713	2.87751
714	3.13216	4.17039	2.8773
714.5	3.13164	4.16922	2.8771
715	3.13112	4.1683	2.87689
715.5	3.13059	4.16732	2.87668
716	3.13007	4.16667	2.87648
716.5	3.12955	4.16581	2.87627
717	3.12903	4.16517	2.87607
717.5	3.12851	4.16421	2.87586
718	3.12799	4.16359	2.87566
718.5	3.12748	4.16285	2.87546
719	3.12696	4.16244	2.87526
719.5	3.12645	4.16176	2.87505
720	3.12593	4.16125	2.87486
720.5	3.12542	4.16046	2.87466
721	3.1249	4.15986	2.87446
721.5	3.12438	4.15912	2.87426
722	3.12387	4.15851	2.87406
722.5	3.12335	4.15761	2.87386
723	3.12283	4.1569	2.87367
723.5	3.12232	4.15612	2.87347
724	3.1218	4.15561	2.87327
724.5	3.12128	4.15485	2.87308
725	3.12076	4.15418	2.87288
725.5	3.12024	4.15323	2.87268
726	3.11972	4.15237	2.87249
726.5	3.1192	4.15133	2.87229
727	3.11868	4.15053	2.8721
727.5	3.11816	4.14961	2.8719
728	3.11764	4.14899	2.87171
728.5	3.11712	4.14832	2.87151
729	3.1166	4.14776	2.87132
729.5	3.11608	4.147	2.87112
730	3.11555	4.14628	2.87093
730.5	3.11503	4.14554	2.87074
731	3.11451	4.14481	2.87055
731.5	3.11398	4.14392	2.87035
732	3.11345	4.14313	2.87016
732.5	3.11293	4.14223	2.86997
733	3.1124	4.14138	2.86978
733.5	3.11187	4.14044	2.86958
734	3.11135	4.1397	2.86939
734.5	3.11082	4.13885	2.8692
735	3.11029	4.13804	2.86901
735.5	3.10976	4.13713	2.86881
736	3.10923	4.13642	2.86862
736.5	3.10869	4.13577	2.86843
737	3.10816	4.13527	2.86823
737.5	3.10763	4.13459	2.86804
738	3.10709	4.13387	2.86784
738.5	3.10656	4.13291	2.86765
739	3.10602	4.13224	2.86745
739.5	3.10549	4.13134	2.86726
740	3.10495	4.13056	2.86706
740.5	3.10442	4.12949	2.86686
741	3.10388	4.12851	2.86666
741.5	3.10334	4.12748	2.86646
742	3.10281	4.12655	2.86626
742.5	3.10227	4.12553	2.86606
743	3.10173	4.12453	2.86586
743.5	3.10119	4.12341	2.86565
744	3.10065	4.12253	2.86545
744.5	3.1001	4.12166	2.86524
745	3.09956	4.12104	2.86504
745.5	3.09902	4.12028	2.86483
746	3.09848	4.11963	2.86462
746.5	3.09793	4.11881	2.86441
747	3.09739	4.11809	2.8642
747.5	3.09684	4.11725	2.86398
748	3.0963	4.11663	2.86377
748.5	3.09575	4.11585	2.86355
749	3.0952	4.11521	2.86334
749.5	3.09466	4.11433	2.86312
750	3.09411	4.11357	2.8629
750.5	3.09356	4.1126	2.86268
751	3.09301	4.11174	2.86245
751.5	3.09246	4.11071	2.86223
752	3.09192	4.10992	2.86201
752.5	3.09137	4.10908	2.86178
753	3.09081	4.10841	2.86156
753.5	3.09026	4.10746	2.86133
754	3.0897	4.1068	2.8611
754.5	3.08915	4.10606	2.86087
755	3.08859	4.10553	2.86065
755.5	3.08803	4.1047	2.86042
756	3.08747	4.10402	2.86018
756.5	3.08692	4.10346	2.85995
757	3.08635	4.10301	2.85972
757.5	3.08579	4.10242	2.85948
758	3.08523	4.10185	2.85925
758.5	3.08467	4.10121	2.85901
759	3.08411	4.10052	2.85878
759.5	3.08354	4.0997	2.85854
760	3.08298	4.09892	2.8583
760.5	3.08241	4.09823	2.85806
761	3.08184	4.09741	2.85783
761.5	3.08127	4.09658	2.85759
762	3.0807	4.09586	2.85735
762.5	3.08013	4.09521	2.85711
763	3.07956	4.09456	2.85687
763.5	3.07899	4.09388	2.85663
764	3.07842	4.09347	2.85639
764.5	3.07785	4.09299	2.85615
765	3.07728	4.09249	2.85591
765.5	3.07671	4.09177	2.85567
766	3.07614	4.09112	2.85543
766.5	3.07558	4.09052	2.85519
767	3.07501	4.09	2.85495
767.5	3.07444	4.08938	2.85472
768	3.07388	4.08879	2.85448
768.5	3.07331	4.08816	2.85424
769	3.07275	4.08769	2.854
769.5	3.07219	4.08715	2.85377
770	3.07162	4.08666	2.85353
770.5	3.07106	4.08597	2.8533
771	3.07049	4.08537	2.85307
771.5	3.06993	4.08479	2.85283
772	3.06936	4.08462	2.8526
772.5	3.0688	4.08445	2.85237
773	3.06824	4.08417	2.85214
773.5	3.06767	4.08358	2.85191
774	3.06711	4.08287	2.85168
774.5	3.06655	4.08219	2.85146
775	3.06598	4.08172	2.85123
775.5	3.06542	4.08125	2.85101
776	3.06486	4.08081	2.85078
776.5	3.0643	4.08014	2.85056
777	3.06374	4.07949	2.85034
777.5	3.06318	4.07883	2.85012
778	3.06263	4.07834	2.8499
778.5	3.06208	4.07779	2.84969
779	3.06152	4.07713	2.84947
779.5	3.06097	4.07641	2.84926
780	3.06042	4.07586	2.84904
780.5	3.05987	4.07533	2.84883
781	3.05932	4.07468	2.84862
781.5	3.05877	4.07404	2.84841
782	3.05822	4.07346	2.8482
782.5	3.05767	4.07295	2.84799
783	3.05712	4.07243	2.84778
783.5	3.05656	4.07188	2.84757
784	3.05601	4.07137	2.84737
784.5	3.05546	4.07078	2.84716
785	3.05491	4.07012	2.84695
785.5	3.05437	4.06934	2.84675
786	3.05382	4.06854	2.84655
786.5	3.05328	4.06767	2.84634
787	3.05273	4.06695	2.84614
787.5	3.05219	4.06624	2.84594
788	3.05164	4.06569	2.84573
788.5	3.05109	4.06515	2.84553
789	3.05054	4.06466	2.84533
789.5	3.05	4.06412	2.84513
790	3.04945	4.06352	2.84493
790.5	3.04891	4.06287	2.84473
791	3.04836	4.06217	2.84453
791.5	3.04782	4.06138	2.84432
792	3.04728	4.06051	2.84412
792.5	3.04675	4.0597	2.84392
793	3.04621	4.05905	2.84372
793.5	3.04567	4.05841	2.84352
794	3.04514	4.05772	2.84331
794.5	3.0446	4.05699	2.84311
795	3.04406	4.0562	2.84291
795.5	3.04353	4.05542	2.8427
796	3.04299	4.05464	2.8425
796.5	3.04245	4.05396	2.84229
797	3.04191	4.05327	2.84208
797.5	3.04137	4.05249	2.84188
798	3.04084	4.0517	2.84167
798.5	3.0403	4.05103	2.84146
799	3.03976	4.0504	2.84125
799.5	3.03923	4.04987	2.84105
800	3.03869	4.04939	2.84084
800.5	3.03816	4.04908	2.84063
801	3.03762	4.04854	2.84042
801.5	3.03709	4.04798	2.84021
802	3.03655	4.04706	2.84
802.5	3.03602	4.04643	2.83979
803	3.03548	4.04562	2.83958
803.5	3.03495	4.04492	2.83937
804	3.03441	4.04413	2.83916
804.5	3.03388	4.04358	2.83895
805	3.03335	4.04316	2.83874
805.5	3.03283	4.04265	2.83853
806	3.0323	4.04195	2.83832
806.5	3.03178	4.04138	2.83811
807	3.03127	4.04092	2.83791
807.5	3.03075	4.04048	2.8377
808	3.03024	4.03995	2.83749
808.5	3.02973	4.03938	2.83729
809	3.02922	4.03877	2.83709
809.5	3.02872	4.03832	2.83689
810	3.02821	4.03816	2.83669
810.5	3.02771	4.03807	2.83649
811	3.02722	4.03778	2.83629
811.5	3.02673	4.03738	2.83609
812	3.02624	4.03704	2.8359
812.5	3.02576	4.03688	2.83571
813	3.02528	4.03664	2.83552
813.5	3.02481	4.03644	2.83533
814	3.02435	4.03595	2.83514
814.5	3.02389	4.03558	2.83496
815	3.02343	4.03527	2.83478
815.5	3.02298	4.03518	2.8346
816	3.02253	4.03494	2.83442
816.5	3.02209	4.03461	2.83425
817	3.02165	4.03431	2.83408
817.5	3.02122	4.03404	2.83392
818	3.02079	4.03365	2.83376
818.5	3.02037	4.03318	2.8336
819	3.01996	4.03262	2.83344
819.5	3.01955	4.0322	2.8333
820	3.01916	4.03164	2.83315
820.5	3.01877	4.03117	2.83301
821	3.01838	4.03062	2.83287
821.5	3.018	4.03007	2.83274
822	3.01762	4.02941	2.83262
822.5	3.01725	4.02884	2.8325
823	3.01688	4.02842	2.83239
823.5	3.01651	4.02803	2.83228
824	3.01615	4.02741	2.83218
824.5	3.01579	4.02669	2.83208
825	3.01544	4.02605	2.83199
825.5	3.01509	4.02543	2.83191
826	3.01475	4.02489	2.83184
826.5	3.01441	4.02455	2.83176
827	3.01407	4.02429	2.8317
827.5	3.01374	4.02405	2.83164
828	3.01342	4.0236	2.83159
828.5	3.01309	4.02309	2.83154
829	3.01277	4.02224	2.8315
829.5	3.01245	4.02146	2.83147
830	3.01213	4.02089	2.83144
830.5	3.01181	4.02045	2.83142
831	3.0115	4.02015	2.8314
831.5	3.01118	4.01996	2.83139
832	3.01086	4.01993	2.83139
832.5	3.01055	4.02002	2.83139
833	3.01024	4.01999	2.8314
833.5	3.00993	4.01997	2.83142
834	3.00963	4.0196	2.83144
834.5	3.00933	4.01913	2.83146
835	3.00904	4.01849	2.8315
835.5	3.00875	4.01791	2.83154
836	3.00847	4.01723	2.83158
836.5	3.00819	4.01659	2.83164
837	3.00791	4.01582	2.83169
837.5	3.00764	4.01504	2.83176
838	3.00736	4.01435	2.83182
838.5	3.00708	4.01387	2.8319
839	3.00682	4.01349	2.83197
839.5	3.00656	4.01327	2.83205
840	3.00631	4.01211	2.83214
840.5	3.00605	4.01132	2.83223
841	3.0058	4.01026	2.83232
841.5	3.00554	4.01012	2.83241
842	3.00529	4.00965	2.83251
842.5	3.00503	4.00923	2.83261
843	3.00478	4.00861	2.83271
843.5	3.00453	4.00791	2.83281
844	3.00428	4.00718	2.83291
844.5	3.00402	4.00712	2.83302
845	3.00376	4.00699	2.83313
845.5	3.0035	4.00707	2.83324
846	3.00324	4.00631	2.83335
846.5	3.00299	4.00606	2.83346
847	3.00274	4.00599	2.83357
847.5	3.0025	4.0067	2.83368
848	3.00226	4.00704	2.83379
848.5	3.00203	4.00709	2.8339
849	3.00179	4.00591	2.834
849.5	3.00155	4.0051	2.83411
850	3.00132	4.00433	2.83421
850.5	3.00108	4.00473	2.83431
851	3.00084	4.00514	2.83441
851.5	3.0006	4.00586	2.8345
852	3.00036	4.00598	2.83458
852.5	3.00012	4.0059	2.83466
853	2.99989	4.00599	2.83474
853.5	2.99966	4.00613	2.83481
854	2.99942	4.00626	2.83487
854.5	2.99918	4.00557	2.83493
855	2.99894	4.00512	2.83499
855.5	2.99871	4.0047	2.83504
856	2.99847	4.00431	2.83508
856.5	2.99824	4.00346	2.83512
857	2.99801	4.00208	2.83515
857.5	2.99777	4.00094	2.83518
858	2.99752	4.00029	2.8352
858.5	2.99727	4.00001	2.83522
859	2.99702	3.99953	2.83524
859.5	2.99676	3.9995	2.83525
860	2.99649	3.99934	2.83525
860.5	2.99621	3.9999	2.83525
861	2.99593	3.99849	2.83525
861.5	2.99563	3.99756	2.83524
862	2.99534	3.99578	2.83524
862.5	2.99505	3.99558	2.83523
863	2.99477	3.9957	2.83522
863.5	2.99448	3.99628	2.83521
864	2.99419	3.9966	2.8352
864.5	2.9939	3.99632	2.8352
865	2.9936	3.99611	2.83519
865.5	2.9933	3.99605	2.83519
866	2.993	3.9964	2.8352
866.5	2.99269	3.99615	2.8352
867	2.99237	3.99671	2.83521
867.5	2.99206	3.9962	2.83521
868	2.99174	3.99684	2.83522
868.5	2.99141	3.99564	2.83522
869	2.99107	3.99443	2.83522
869.5	2.99072	3.99364	2.83521
870	2.99036	3.99365	2.8352
870.5	2.98999	3.99446	2.83519
871	2.98963	3.99432	2.83517
871.5	2.98928	3.99388	2.83514
872	2.98893	3.99308	2.83511
872.5	2.9886	3.99285	2.83507
873	2.98826	3.97815	2.83503
873.5	2.98792	3.96448	2.83497
874	2.98757	3.9504	2.83491
874.5	2.98722	3.9372	2.83484
875	2.98688	3.92431	2.83477
875.5	2.98654	3.91303	2.83469
876	2.98621	3.9175	2.8346
876.5	2.98588	3.92231	2.83451
877	2.98557	3.92597	2.83441
877.5	2.98526	3.92982	2.83431
878	2.98495	3.93412	2.83421
878.5	2.98465	3.9367	2.8341
879	2.98435	3.93826	2.83399
879.5	2.98406	3.94026	2.83388
880	2.98378	3.94475	2.83376
880.5	2.98351	3.94951	2.83363
881	2.98324	3.95334	2.8335
881.5	2.98297	3.95717	2.83336
882	2.98271	3.946	2.83321
882.5	2.98245	3.93555	2.83305
883	2.9822	3.92523	2.83288
883.5	2.98197	3.93134	2.8327
884	2.98174	3.93566	2.83251
884.5	2.98152	3.94042	2.83231
885	2.98131	3.94462	2.8321
885.5	2.98111	3.95044	2.83188
886	2.98092	3.95646	2.83166
886.5	2.98076	3.9625	2.83142
887	2.98062	3.96696	2.83118
887.5	2.98048	3.97062	2.83094
888	2.98033	3.97236	2.83069
888.5	2.98016	3.97617	2.83044
889	2.97998	3.97999	2.83018
889.5	2.97981	3.98466	2.82992
890	2.97965	3.98865	2.82964
890.5	2.97947	3.99338	2.82936
891	2.97928	3.99922	2.82907
891.5	2.97909	4.00404	2.82878
892	2.97891	4.00577	2.82848
892.5	2.97872	4.00685	2.82817
893	2.9785	4.00791	2.82786
893.5	2.97827	4.01066	2.82755
894	2.97802	4.01389	2.82725
894.5	2.97775	4.01754	2.82694
895	2.97743	4.02058	2.82663
895.5	2.97708	4.02266	2.82634
896	2.97668	4.02431	2.82605
896.5	2.97627	4.02791	2.82577
897	2.97586	4.0316	2.8255
897.5	2.97546	4.03631	2.82525
898	2.97506	4.04052	2.82502
898.5	2.97466	4.02987	2.8248
899	2.97427	4.01937	2.8246
899.5	2.97388	3.99398	2.82442
900	2.9735	3.98312	2.82424
900.5	2.97315	3.96987	2.82408
901	2.97285	3.95734	2.82392
901.5	2.97257	3.94874	2.82378
902	2.9723	3.94408	2.82365
902.5	2.97204	3.95531	2.82354
903	2.97176	3.96559	2.82344
903.5	2.97147	3.97577	2.82336
904	2.97114	3.98598	2.82328
904.5	2.97077	3.99659	2.82322
905	2.9704	4.00722	2.82317
905.5	2.97	4.01725	2.82313
906	2.96962	4.02667	2.8231
906.5	2.96925	4.02039	2.82308
907	2.96891	4.01568	2.82308
907.5	2.96859	4.00966	2.82309
908	2.96829	4.00403	2.82312
908.5	2.96798	3.99888	2.82315
909	2.96769	3.99575	2.8232
909.5	2.96738	4.00748	2.82325
910	2.96707	4.00282	2.82331
910.5	2.96677	3.99923	2.82338
911	2.96646	3.99781	2.82346
911.5	2.96619	4.01205	2.82354
912	2.96595	4.02497	2.82363
912.5	2.96575	4.03833	2.82372
913	2.96558	4.03623	2.82381
913.5	2.96546	4.0346	2.8239
914	2.96538	4.03165	2.824
914.5	2.96534	4.04448	2.82409
915	2.96532	4.04207	2.82419
915.5	2.96531	4.0377	2.82428
916	2.96532	4.03415	2.82436
916.5	2.96536	4.04581	2.82444
917	2.96541	4.06132	2.82452
917.5	2.96546	4.07371	2.82459
918	2.96551	4.07153	2.82466
918.5	2.96557	4.06941	2.82472
919	2.96565	4.06903	2.82478
919.5	2.96575	4.08442	2.82483
920	2.96584	4.09989	2.82488
920.5	2.96591	4.11766	2.82493
921	2.966	4.11966	2.82496
921.5	2.96607	4.12153	2.82499
922	2.96613	4.12297	2.82502
922.5	2.96617	4.13866	2.82503
923	2.96619	4.15338	2.82504
923.5	2.96619	4.16824	2.82504
924	2.96619	4.1841	2.82503
924.5	2.96619	4.20049	2.82501
925	2.96621	4.20069	2.82498
925.5	2.96627	4.20155	2.82494
926	2.96637	4.18711	2.8249
926.5	2.96655	4.18915	2.82486
927	2.96678	4.19015	2.82482
927.5	2.96707	4.20792	2.82478
928	2.96741	4.20997	2.82473
928.5	2.96778	4.19868	2.82469
929	2.9682	4.17214	2.82464
929.5	2.96867	4.16423	2.82458
930	2.9692	4.17287	2.82452
930.5	2.96977	4.19331	2.82445
931	2.9704	4.2131	2.82439
931.5	2.97106	4.23165	2.82432
932	2.97174	4.25449	2.82425
932.5	2.97241	4.26043	2.82418
933	2.97309	4.26615	2.82412
933.5	2.97384	4.25605	2.82405
934	2.97465	4.26322	2.82401
934.5	2.97555	4.25664	2.82397
935	2.97649	4.26704	2.82396
935.5	2.97745	4.26161	2.82398
936	2.97846	4.25717	2.82402
936.5	2.97951	4.2529	2.8241
937	2.98057	4.24963	2.82421
937.5	2.9816	4.26122	2.82433
938	2.98261	4.27183	2.82447
938.5	2.98358	4.29948	2.82463
939	2.98456	4.32928	2.82479
939.5	2.98557	4.36054	2.82498
940	2.98663	4.38562	2.82518
940.5	2.98772	4.39481	2.82541
941	2.98881	4.4028	2.82566
941.5	2.9899	4.41584	2.82593
942	2.99096	4.42818	2.82623
942.5	2.99199	4.44032	2.82655
943	2.99297	4.45223	2.82691
943.5	2.99389	4.46453	2.82729
944	2.99474	4.46351	2.8277
944.5	2.99551	4.44818	2.82814
945	2.99622	4.43395	2.8286
945.5	2.99686	4.42132	2.8291
946	2.99747	4.42508	2.82962
946.5	2.99808	4.4436	2.83016
947	2.99868	4.47619	2.83071
947.5	2.99924	4.5093	2.83126
948	2.99973	4.52787	2.83182
948.5	3.00017	4.53241	2.83237
949	3.00056	4.5335	2.83292
949.5	3.00093	4.55288	2.83346
950	3.00126	4.58796	2.83401
950.5	3.00157	4.61058	2.83456
951	3.00184	4.61587	2.83512
951.5	3.00208	4.62173	2.83568
952	3.0023	4.64392	2.83626
952.5	3.0025	4.66658	2.83684
953	3.00268	4.68977	2.83742
953.5	3.00283	4.71248	2.83801
954	3.00295	4.73483	2.8386
954.5	3.00306	4.75559	2.83919
955	3.00313	4.77821	2.83978
955.5	3.00317	4.8005	2.84037
956	3.00316	4.82415	2.84094
956.5	3.00323	4.83056	2.84149
957	3.00333	4.85318	2.84201
957.5	3.00344	4.8744	2.84251
958	3.00346	4.9121	2.84297
958.5	3.0034	4.93336	2.84341
959	3.00326	4.95411	2.84383
959.5	3.00306	4.97377	2.84423
960	3.00279	5.00744	2.84462
960.5	3.00244	5.02582	2.84498
961	3.00201	5.04341	2.84532
961.5	3.00151	5.06321	2.84564
962	3.00095	5.08261	2.84592
962.5	3.00033	5.10318	2.84617
963	2.99967	5.10713	2.84637
963.5	2.999	5.12721	2.84654
964	2.9983	5.14567	2.84668
964.5	2.99753	5.16399	2.84677
965	2.99672	5.16663	2.84684
965.5	2.99592	5.15458	2.84687
966	2.99515	5.15593	2.84688
966.5	2.9944	5.17238	2.84686
967	2.99364	5.20462	2.84683
967.5	2.99287	5.23631	2.84679
968	2.99212	5.26834	2.84674
968.5	2.99144	5.29797	2.8467
969	2.99082	5.33112	2.84664
969.5	2.99023	5.34801	2.84658
970	2.98959	5.36326	2.8465
970.5	2.98893	5.36129	2.84641
971	2.98823	5.37471	2.84629
971.5	2.98759	5.37456	2.84613
972	2.98701	5.37531	2.84594
972.5	2.98651	5.37714	2.84572
973	2.986	5.39373	2.84548
973.5	2.98548	5.44126	2.84523
974	2.98493	5.48683	2.84498
974.5	2.98443	5.53446	2.84474
975	2.98403	5.58049	2.84451
975.5	2.98373	5.62817	2.8443
976	2.98356	5.67423	2.8441
976.5	2.98347	5.70465	2.84392
977	2.98347	5.72868	2.84375
977.5	2.9835	5.75193	2.84359
978	2.98358	5.77364	2.84345
978.5	2.98371	5.79491	2.8433
979	2.98391	5.81855	2.84316
979.5	2.98418	5.84308	2.84303
980	2.98453	5.86837	2.84289
980.5	2.98497	5.88873	2.84274
981	2.98547	5.90636	2.84258
981.5	2.98604	5.92419	2.84241
982	2.98666	5.94019	2.84225
982.5	2.98735	5.97089	2.8421
983	2.98807	5.98556	2.84197
983.5	2.98886	5.98592	2.84189
984	2.98972	5.95533	2.84185
984.5	2.99062	5.94323	2.84186
985	2.99153	5.93113	2.84193
985.5	2.99247	5.93577	2.84205
986	2.99348	5.92271	2.84222
986.5	2.9946	5.92449	2.84243
987	2.99566	5.92573	2.84268
987.5	2.9967	5.92795	2.84297
988	2.99769	5.93133	2.84329
988.5	2.99873	5.93502	2.84366
989	2.99978	5.95286	2.84405
989.5	3.00083	5.95359	2.84447
990	3.0019	5.93816	2.84491
990.5	3.003	5.92152	2.84536
991	3.00413	5.91964	2.84583
991.5	3.00532	5.93143	2.84629
992	3.00658	5.92815	2.84677
992.5	3.00792	5.92178	2.84726
993	3.00938	5.9158	2.84776
993.5	3.01095	5.92575	2.84828
994	3.01258	5.93954	2.8488
994.5	3.01431	5.95127	2.84931
995	3.01613	5.96093	2.8498
995.5	3.01807	5.96945	2.85026
996	3.02008	5.97803	2.85069
996.5	3.02214	5.9863	2.85109
997	3.02426	5.9917	2.85147
997.5	3.02641	5.99525	2.85184
998	3.02868	5.98011	2.85219
998.5	3.03106	5.94857	2.85255
999	3.0335	5.92922	2.85291
999.5	3.03591	5.92567	2.85326
1000	3.03829	5.93891	2.85362
1000.5	3.04067	5.94101	2.85397
1001	3.04305	5.94797	2.85432
1001.5	3.04543	5.97122	2.85465
1002	3.04772	5.99259	2.85497
1002.5	3.04994	6.01053	2.85528
1003	3.05208	5.99626	2.85558
1003.5	3.05418	5.98145	2.85585
1004	3.05622	5.96529	2.85609
1004.5	3.05822	5.96081	2.8563
1005	3.0602	5.9407	2.85647
1005.5	3.06213	5.92003	2.85662
1006	3.06396	5.90346	2.85673
1006.5	3.06567	5.88641	2.85681
1007	3.06728	5.88573	2.85687
1007.5	3.06877	5.88084	2.85693
1008	3.07021	5.89195	2.85699
1008.5	3.07158	5.88655	2.85703
1009	3.07291	5.88424	2.85706
1009.5	3.07415	5.86666	2.85706
1010	3.07532	5.85057	2.85702
1010.5	3.07638	5.84951	2.85694
1011	3.07734	5.86355	2.85682
1011.5	3.07822	5.87578	2.85667
1012	3.079	5.87267	2.8565
1012.5	3.07969	5.85366	2.85632
1013	3.0803	5.81702	2.85614
1013.5	3.08083	5.77993	2.85597
1014	3.08129	5.76022	2.85582
1014.5	3.08172	5.74318	2.85569
1015	3.08217	5.7268	2.85559
1015.5	3.08268	5.70972	2.85552
1016	3.08322	5.69617	2.85549
1016.5	3.08371	5.68419	2.85551
1017	3.08409	5.67402	2.85558
1017.5	3.08435	5.67497	2.85571
1018	3.08445	5.67638	2.85588
1018.5	3.08438	5.69172	2.85611
1019	3.08419	5.70491	2.85637
1019.5	3.08394	5.70066	2.85666
1020	3.08361	5.67992	2.85699
1020.5	3.08319	5.64427	2.85736
1021	3.08265	5.62065	2.85777
1021.5	3.08203	5.61272	2.85821
1022	3.08132	5.6054	2.85871
1022.5	3.08055	5.59879	2.85924
1023	3.07974	5.57777	2.8598
1023.5	3.07888	5.57271	2.86038
1024	3.07801	5.5514	2.86096
1024.5	3.07715	5.52746	2.86155
1025	3.07626	5.5022	2.86213
1025.5	3.07534	5.50775	2.8627
1026	3.07441	5.49688	2.86326
1026.5	3.07352	5.50255	2.8638
1027	3.07254	5.47808	2.86432
1027.5	3.07148	5.47253	2.86482
1028	3.07035	5.44662	2.8653
1028.5	3.06919	5.45262	2.86575
1029	3.06798	5.4719	2.8662
1029.5	3.0667	5.50875	2.86664
1030	3.06541	5.52685	2.86708
1030.5	3.06414	5.52741	2.86754
1031	3.0629	5.50205	2.86801
1031.5	3.0617	5.46237	2.86852
1032	3.06055	5.42514	2.86904
1032.5	3.05945	5.38318	2.86958
1033	3.05838	5.35819	2.87011
1033.5	3.0573	5.31834	2.87065
1034	3.05623	5.31278	2.87116
1034.5	3.0552	5.30518	2.87164
1035	3.05427	5.32884	2.87207
1035.5	3.05342	5.32023	2.87245
1036	3.05266	5.33121	2.87277
1036.5	3.05201	5.32687	2.87302
1037	3.05147	5.33718	2.8732
1037.5	3.05098	5.34923	2.87331
1038	3.05048	5.36458	2.87336
1038.5	3.04998	5.36867	2.87333
1039	3.04944	5.35509	2.87323
1039.5	3.04889	5.33656	2.87307
1040	3.04833	5.3303	2.87284
1040.5	3.04784	5.32702	2.87254
1041	3.04743	5.32421	2.87217
1041.5	3.0471	5.32327	2.87173
1042	3.04672	5.31741	2.87124
1042.5	3.04631	5.32738	2.8707
1043	3.04582	5.32179	2.8701
1043.5	3.0454	5.30193	2.86943
1044	3.04506	5.28395	2.86871
1044.5	3.04485	5.29688	2.86794
1045	3.04469	5.34288	2.86713
1045.5	3.0445	5.38919	2.8663
1046	3.04421	5.43574	2.86547
1046.5	3.0438	5.46711	2.86465
1047	3.04331	5.46853	2.86385
1047.5	3.04276	5.44014	2.86307
1048	3.04223	5.4102	2.8623
1048.5	3.04174	5.41085	2.86155
1049	3.04134	5.42665	2.86082
1049.5	3.04098	5.4486	2.8601
1050	3.04066	5.45428	2.85939
1050.5	3.04039	5.45485	2.8587
1051	3.04015	5.45548	2.85803
1051.5	3.03998	5.45619	2.85739
1052	3.03985	5.45697	2.85678
1052.5	3.0398	5.45782	2.85618
1053	3.03979	5.45874	2.8556
1053.5	3.03983	5.45973	2.85505
1054	3.03989	5.4608	2.85452
1054.5	3.03997	5.46193	2.85402
1055	3.04007	5.46314	2.85356
1055.5	3.04023	5.46441	2.85314
1056	3.04045	5.46576	2.85276
1056.5	3.04069	5.46718	2.85242
1057	3.04091	5.46867	2.85212
1057.5	3.04126	5.47023	2.85184
1058	3.04171	5.47187	2.85159
1058.5	3.04231	5.47357	2.85137
1059	3.04298	5.47535	2.85117
1059.5	3.04374	5.47719	2.85101
1060	3.04457	5.47911	2.85089
1060.5	3.04551	5.4811	2.85083
1061	3.04654	5.48316	2.85084
1061.5	3.04768	5.48529	2.85091
1062	3.04888	5.4875	2.85104
1062.5	3.05016	5.48977	2.85125
1063	3.0515	5.49212	2.85152
1063.5	3.05289	5.49453	2.85186
1064	3.05431	5.49702	2.85227
1064.5	3.05581	5.49958	2.85274
1065	3.05737	5.50221	2.85329
1065.5	3.05761	5.50491	2.8539
1066	3.05784	5.50769	2.85458
1066.5	3.05807	5.51053	2.85531
1067	3.05829	5.51345	2.85609
1067.5	3.05851	5.51643	2.85691
1068	3.05873	5.51949	2.85776
1068.5	3.05894	5.52262	2.85862
1069	3.05915	5.52582	2.85948
1069.5	3.05936	5.52909	2.86035
1070	3.05956	5.53243	2.86122
1070.5	3.05976	5.53585	2.86207
1071	3.05996	5.53933	2.8629
1071.5	3.06015	5.54289	2.8637
1072	3.06034	5.54651	2.86447
1072.5	3.06052	5.55021	2.8652
1073	3.06071	5.55398	2.86591
1073.5	3.06088	5.55782	2.86659
1074	3.06106	5.56174	2.86725
1074.5	3.06123	5.56572	2.86789
1075	3.0614	5.56978	2.8685
1075.5	3.06156	5.5739	2.86857
1076	3.06172	5.5781	2.86861
1076.5	3.06188	5.58237	2.86862
1077	3.06203	5.58671	2.8686
1077.5	3.06218	5.59112	2.86856
1078	3.06233	5.5956	2.86849
1078.5	3.06247	5.60015	2.86839
1079	3.06261	5.60478	2.86826
1079.5	3.06275	5.60947	2.8681
1080	3.06288	5.61424	2.86791
1080.5	3.06301	5.61908	2.8677
1081	3.06313	5.62399	2.86746
1081.5	3.06325	5.62897	2.86719
1082	3.06337	5.63402	2.86689
1082.5	3.06349	5.63914	2.86656
1083	3.0636	5.64434	2.86621
1083.5	3.06371	5.6496	2.86582
1084	3.06381	5.65494	2.86541
1084.5	3.06391	5.66035	2.86497
1085	3.06401	5.66583	2.8645
1085.5	3.0641	5.67138	2.86401
1086	3.06419	5.677	2.86348
1086.5	3.06427	5.68269	2.86293
1087	3.06436	5.68846	2.86235
1087.5	3.06444	5.69429	2.86174
1088	3.06451	5.7002	2.8611
1088.5	3.06458	5.70618	2.86044
1089	3.06465	5.71223	2.85974
1089.5	3.06472	5.71835	2.85902
1090	3.06478	5.72454	2.85827
1090.5	3.06484	5.7308	2.85749
1091	3.06489	5.73713	2.85668
1091.5	3.06494	5.74354	2.85585
1092	3.06499	5.75002	2.85498
1092.5	3.06503	5.75656	2.85409
1093	3.06507	5.76318	2.85317
1093.5	3.06511	5.76987	2.85222
1094	3.06514	5.77663	2.85125
1094.5	3.06517	5.78347	2.85024
1095	3.0652	5.79037	2.84921
1095.5	3.06522	5.79734	2.84815
1096	3.06524	5.80439	2.84706
1096.5	3.06525	5.81151	2.84594
1097	3.06527	5.8187	2.84479
1097.5	3.06527	5.82596	2.84362
1098	3.06528	5.83329	2.84242
1098.5	3.06528	5.84069	2.84118
1099	3.06528	5.84816	2.83993
1099.5	3.06527	5.85571	2.83864
1100	3.06526	5.86332	2.83732
	--	--

## Sheet: Fig.4b
Voltage (V)	Current of aligned fibrous mat (μA)	Current of single nanofiber (μA)
-5	-0.40167	-0.02263
-4.9	-0.3883	-0.02237
-4.8	-0.3817	-0.02108
-4.7	-0.37336	-0.0204
-4.6	-0.36484	-0.02043
-4.5	-0.3558	-0.02004
-4.4	-0.34723	-0.01972
-4.3	-0.33813	-0.0192
-4.2	-0.33025	-0.01878
-4.1	-0.32112	-0.01793
-4	-0.31275	-0.01766
-3.9	-0.3038	-0.01711
-3.8	-0.29478	-0.0168
-3.7	-0.28651	-0.01621
-3.6	-0.27807	-0.01575
-3.5	-0.26973	-0.01542
-3.4	-0.26153	-0.01475
-3.3	-0.2531	-0.01356
-3.2	-0.24493	-0.01274
-3.1	-0.23663	-0.01255
-3	-0.22824	-0.01226
-2.9	-0.22055	-0.01181
-2.8	-0.2129	-0.01146
-2.7	-0.20501	-0.011
-2.6	-0.19662	-0.01042
-2.5	-0.18876	-0.00994
-2.4	-0.18062	-0.00959
-2.3	-0.17284	-0.00922
-2.2	-0.16518	-0.00879
-2.1	-0.15685	-0.00832
-2	-0.14838	-0.00784
-1.9	-0.14021	-0.00746
-1.8	-0.13317	-0.00719
-1.7	-0.12534	-0.00671
-1.6	-0.11777	-0.0063
-1.5	-0.1101	-0.0058
-1.4	-0.10197	-0.00525
-1.3	-0.0941	-0.00478
-1.2	-0.08613	-0.00435
-1.1	-0.07848	-0.004
-1	-0.07071	-0.00357
-0.9	-0.06284	-0.00312
-0.8	-0.05519	-0.00263
-0.7	-0.04729	-0.0022
-0.6	-0.03976	-0.00179
-0.5	-0.03187	-0.00136
-0.4	-0.0243	-0.00094517
-0.3	-0.01681	-0.00053839
-0.2	-0.00897	-7.5552e-05
-0.1	-0.00145	0.00028481
0	0.00637	0.00071259
0.1	0.0139	0.00113
0.2	0.02133	0.0015
0.3	0.02921	0.00188
0.4	0.03675	0.00226
0.5	0.04455	0.00269
0.6	0.05143	0.0031
0.7	0.05878	0.00347
0.8	0.06665	0.0038
0.9	0.07436	0.00413
1	0.08217	0.00444
1.1	0.08986	0.00482
1.2	0.09774	0.00515
1.3	0.1048	0.00544
1.4	0.1126	0.00571
1.5	0.12062	0.00613
1.6	0.12836	0.00646
1.7	0.13586	0.00681
1.8	0.14343	0.00719
1.9	0.15088	0.00747
2	0.1585	0.0079
2.1	0.16592	0.00827
2.2	0.17436	0.0087
2.3	0.18284	0.009
2.4	0.19107	0.00938
2.5	0.19811	0.00962
2.6	0.20502	0.00974
2.7	0.212	0.01016
2.8	0.21837	0.01074
2.9	0.22584	0.01109
3	0.23373	0.01137
3.1	0.24138	0.01176
3.2	0.25038	0.01206
3.3	0.25959	0.01238
3.4	0.26809	0.01268
3.5	0.27637	0.01297
3.6	0.28326	0.01308
3.7	0.29132	0.01349
3.8	0.30008	0.01366
3.9	0.30839	0.01387
4	0.31558	0.01433
4.1	0.32376	0.01467
4.2	0.33247	0.01506
4.3	0.34055	0.01546
4.4	0.34852	0.01587
4.5	0.35629	0.01622
4.6	0.36487	0.01623
4.7	0.37189	0.01662
4.8	0.37843	0.01697
4.9	0.385	0.01745
5	0.39236	0.01759

## Sheet: Fig.5b
Time (s)	Current density (mA/g)
0	15.2871
0.1	15.3762
0.2	15.3168
0.3	15.4356
0.4	15.4356
0.5	15.4356
0.6	15.5544
0.7	15.5247
0.8	15.6138
0.9	15.6435
1	15.6138
1.1	15.7327
1.2	15.5841
1.3	15.5544
1.4	15.495
1.5	15.4059
1.6	15.3465
1.7	15.2573
1.8	15.1385
1.9	15.0494
2	14.99
2.1	14.8414
2.2	14.7523
2.3	14.6632
2.4	14.4552
2.5	14.3958
2.6	14.2769
2.7	14.1284
2.8	14.0096
2.9	13.8907
3	13.7719
3.1	13.7422
3.2	13.5936
3.3	13.4748
3.4	13.3263
3.5	13.1777
3.6	13.0886
3.7	12.9103
3.8	12.8212
3.9	12.7024
4	12.5538
4.1	12.4647
4.2	12.3756
4.3	12.1973
4.4	12.1973
4.5	12.0191
4.6	11.9002
4.7	11.8705
4.8	11.7517
4.9	11.6329
5	11.5437
5.1	11.4546
5.2	11.3655
5.3	11.3061
5.4	11.1575
5.5	11.0981
5.6	11.0387
5.7	10.9198
5.8	10.8604
5.9	10.7416
6	10.6822
6.1	10.593
6.2	10.4742
6.3	10.4445
6.4	10.3554
6.5	10.2365
6.6	10.2068
6.7	10.1177
6.8	10.0286
6.9	9.99887
7	9.88003
7.1	9.85033
7.2	9.82062
7.3	9.73149
7.4	9.64236
7.5	9.61266
7.6	9.52353
7.7	9.52353
7.8	9.40469
7.9	9.40469
8	9.34528
8.1	9.22644
8.2	9.19673
8.3	9.13731
8.4	9.04819
8.5	9.0779
8.6	8.92935
8.7	8.86993
8.8	8.89964
8.9	8.81052
9	8.7511
9.1	8.72139
9.2	8.66197
9.3	8.60255
9.4	8.54314
9.5	8.48372
9.6	8.48372
9.7	8.39459
9.8	8.36488
9.9	8.33517
10	8.24605
10.1	8.24605
10.2	8.21634
10.3	8.0975
10.4	8.15692
10.5	8.0975
10.6	7.97867
10.7	7.97867
10.8	7.85983
10.9	7.80042
11	7.85983
11.1	7.741
11.2	7.94896
11.3	8.18663
11.4	8.39459
11.5	8.63226
11.6	8.69168
11.7	8.89964
11.8	9.1076
11.9	9.19673
12	9.40469
12.1	9.52353
12.2	9.64236
12.3	9.88003
12.4	9.96916
12.5	10.088
12.6	10.2365
12.7	10.3851
12.8	10.4742
12.9	10.7416
13	10.7119
13.1	10.8901
13.2	11.0387
13.3	11.1278
13.4	11.2466
13.5	11.3061
13.6	11.4546
13.7	11.5734
13.8	11.6329
13.9	11.7814
14	11.9002
14.1	11.9596
14.2	12.1082
14.3	12.1973
14.4	12.2865
14.5	12.435
14.6	12.4944
14.7	12.5538
14.8	12.6727
14.9	12.7321
15	12.8212
15.1	12.9103
15.2	13.0292
15.3	13.1183
15.4	13.1777
15.5	13.3263
15.6	13.4451
15.7	13.4451
15.8	13.5342
15.9	13.5936
16	13.6234
16.1	13.7422
16.2	13.7422
16.3	13.8907
16.4	13.9502
16.5	13.9799
16.6	13.9799
16.7	14.069
16.8	14.1878
16.9	14.2175
17	14.2472
17.1	14.3066
17.2	14.3364
17.3	14.3958
17.4	14.3958
17.5	14.5146
17.6	14.5443
17.7	14.6037
17.8	14.6632
17.9	14.6632
18	14.782
18.1	14.8414
18.2	14.8711
18.3	14.9305
18.4	14.9603
18.5	14.99
18.6	15.0494
18.7	15.1385
18.8	15.1385
18.9	15.2573
19	15.1979
19.1	15.3168
19.2	15.3465
19.3	15.3762
19.4	15.4059
19.5	15.4356
19.6	15.495
19.7	15.5247
19.8	15.5247
19.9	15.5841
20	15.5544
20.1	15.5841
20.2	15.6435
20.3	15.6733
20.4	15.6138
20.5	15.7327
20.6	15.7327
20.7	15.6435
20.8	15.7624
20.9	15.703
21	15.5841
21.1	15.4653
21.2	15.4356
21.3	15.2871
21.4	15.1979
21.5	15.0197
21.6	14.9305
21.7	14.782
21.8	14.6632
21.9	14.574
22	14.3958
22.1	14.2769
22.2	14.1284
22.3	13.9502
22.4	13.8313
22.5	13.6531
22.6	13.5045
22.7	13.356
22.8	13.2074
22.9	13.0589
23	12.9103
23.1	12.8212
23.2	12.643
23.3	12.5241
23.4	12.3756
23.5	12.227
23.6	12.0785
23.7	11.9894
23.8	11.8705
23.9	11.722
24	11.6329
24.1	11.4843
24.2	11.3655
24.3	11.3061
24.4	11.1872
24.5	11.0684
24.6	10.9793
24.7	10.8901
24.8	10.7416
24.9	10.6822
25	10.5336
25.1	10.4445
25.2	10.3257
25.3	10.2068
25.4	10.1771
25.5	10.0286
25.6	9.93945
25.7	9.85033
25.8	9.67207
25.9	9.64236
26	9.55324
26.1	9.40469
26.2	9.40469
26.3	9.28586
26.4	9.16702
26.5	9.13731
26.6	9.01848
26.7	8.92935
26.8	8.86993
26.9	8.7511
27	8.66197
27.1	8.60255
27.2	8.48372
27.3	8.45401
27.4	8.36488
27.5	8.27576
27.6	8.24605
27.7	8.12721
27.8	8.0975
27.9	8.00838
28	7.88954
28.1	7.85983
28.2	7.741
28.3	7.68158
28.4	7.68158
28.5	7.53304
28.6	7.47362
28.7	7.50333
28.8	7.38449
28.9	7.38449
29	7.35478
29.1	7.26566
29.2	7.26566
29.3	7.14682
29.4	7.0874
29.5	7.05769
29.6	6.96857
29.7	6.93886
29.8	6.87944
29.9	6.79031
30	6.79031
30.1	6.70119
30.2	6.61206
30.3	6.61206
30.4	6.55264
30.5	6.43381
30.6	6.43381
30.7	6.31497
30.8	6.22585
30.9	6.22585
31	6.19614
31.1	6.43381
31.2	6.70119
31.3	6.84973
31.4	7.11711
31.5	7.17653
31.6	7.38449
31.7	7.50333
31.8	7.59245
31.9	7.80042
32	7.91925
32.1	8.03809
32.2	8.21634
32.3	8.30547
32.4	8.39459
32.5	8.66197
32.6	8.66197
32.7	8.81052
32.8	8.98877
32.9	9.04819
33	9.16702
33.1	9.31557
33.2	9.37498
33.3	9.49382
33.4	9.58295
33.5	9.73149
33.6	9.85033
33.7	9.88003
33.8	10.0583
33.9	10.1177
34	10.2068
34.1	10.3851
34.2	10.4742
34.3	10.5039
34.4	10.6525
34.5	10.7416
34.6	10.8307
34.7	10.9793
34.8	11.009
34.9	11.1278
35	11.2466
35.1	11.2764
35.2	11.4249
35.3	11.514
35.4	11.6031
35.5	11.7517
35.6	11.722
35.7	11.8705
35.8	11.9299
35.9	11.9894
36	12.0488
36.1	12.1973
36.2	12.1676
36.3	12.3459
36.4	12.3459
36.5	12.4647
36.6	12.5241
36.7	12.5835
36.8	12.7024
36.9	12.7618
37	12.7915
37.1	12.8212
37.2	12.9103
37.3	12.94
37.4	13.0589
37.5	13.0886
37.6	13.148
37.7	13.2074
37.8	13.2074
37.9	13.3263
38	13.356
38.1	13.3857
38.2	13.4154
38.3	13.5045
38.4	13.5045
38.5	13.5936
38.6	13.6531
38.7	13.6234
38.8	13.7125
38.9	13.7125
39	13.8313
39.1	13.861
39.2	13.8907
39.3	13.9502
39.4	13.9502
39.5	14.0096
39.6	14.069
39.7	14.069
39.8	14.1284
39.9	14.1284
40	14.1284
40.1	14.2769
40.2	14.069
40.3	14.0096
40.4	13.9502
40.5	13.8016
40.6	13.7125
40.7	13.5639
40.8	13.5045
40.9	13.4154
41	13.2965
41.1	13.148
41.2	13.0589
41.3	12.94
41.4	12.8509
41.5	12.7618
41.6	12.5538
41.7	12.435
41.8	12.3459
41.9	12.1676
42	12.0488
42.1	11.9596
42.2	11.7517
42.3	11.6923
42.4	11.5734
42.5	11.4249
42.6	11.3061
42.7	11.1872
42.8	11.0387
42.9	10.9496
43	10.7713
43.1	10.6525
43.2	10.5336
43.3	10.4148
43.4	10.3257
43.5	10.1771
43.6	10.088
43.7	9.96916
43.8	9.82062
43.9	9.73149
44	9.61266
44.1	9.49382
44.2	9.46411
44.3	9.28586
44.4	9.16702
44.5	9.1076
44.6	9.01848
44.7	8.92935
44.8	8.86993
44.9	8.72139
45	8.63226
45.1	8.60255
45.2	8.48372
45.3	8.4243
45.4	8.27576
45.5	8.27576
45.6	8.12721
45.7	8.06779
45.8	8.00838
45.9	7.91925
46	7.77071
46.1	7.77071
46.2	7.65187
46.3	7.53304
46.4	7.53304
46.5	7.44391
46.6	7.38449
46.7	7.35478
46.8	7.26566
46.9	7.20624
47	7.14682
47.1	7.05769
47.2	6.99828
47.3	6.96857
47.4	6.87944
47.5	6.82002
47.6	6.67148
47.7	6.67148
47.8	6.58235
47.9	6.46352
48	6.49323
48.1	6.37439
48.2	6.34468
48.3	6.37439
48.4	6.25555
48.5	6.13672
48.6	6.19614
48.7	6.0773
48.8	6.04759
48.9	5.95847
49	5.89905
49.1	5.86934
49.2	5.80992
49.3	5.7208
49.4	5.7208
49.5	5.57225
49.6	5.57225
49.7	5.54254
49.8	5.394
49.9	5.45342
50	5.36429
50.1	5.27516
50.2	5.27516
50.3	5.12662
50.4	5.0672
50.5	5.03749
50.6	4.94837
50.7	5.09691
50.8	5.42371
50.9	5.60196
51	5.80992
51.1	5.98817
51.2	6.13672
51.3	6.28526
51.4	6.43381
51.5	6.64177
51.6	6.76061
51.7	6.87944
51.8	7.11711
51.9	7.20624
52	7.29536
52.1	7.53304
52.2	7.62216
52.3	7.741
52.4	7.91925
52.5	8.03809
52.6	8.12721
52.7	8.36488
52.8	8.36488
52.9	8.57285
53	8.66197
53.1	8.78081
53.2	8.92935
53.3	8.95906
53.4	9.1076
53.5	9.19673
53.6	9.31557
53.7	9.49382
53.8	9.52353
53.9	9.64236
54	9.73149
54.1	9.85033
54.2	9.88003
54.3	10.088
54.4	10.1177
54.5	10.2068
54.6	10.3554
54.7	10.3554
54.8	10.5039
54.9	10.6228
55	10.6525
55.1	10.7119
55.2	10.8307
55.3	10.9198
55.4	10.9793
55.5	11.0387
55.6	11.1575
55.7	11.2169
55.8	11.2169
55.9	11.3655
56	11.3952
56.1	11.4546
56.2	11.6031
56.3	11.6329
56.4	11.6329
56.5	11.7814
56.6	11.7814
56.7	11.9002
56.8	11.9596
56.9	12.0488
57	12.1082
57.1	12.1676
57.2	12.2567
57.3	12.3162
57.4	12.3756
57.5	12.3756
57.6	12.4647
57.7	12.4647
57.8	12.5835
57.9	12.5835
58	12.6133
58.1	12.6727
58.2	12.7321
58.3	12.7321
58.4	12.8509
58.5	12.8806
58.6	12.94
58.7	12.94
58.8	13.0292
58.9	12.9995
59	13.0886
59.1	13.148
59.2	13.1777
59.3	13.2371
59.4	13.3263
59.5	13.356
59.6	13.356
59.7	13.4451
59.8	13.4748
59.9	13.4748
60	13.5936
60.1	13.6234
60.2	13.6531
60.3	13.7125
60.4	13.7719
60.5	13.8313
60.6	13.8313
60.7	13.7422
60.8	13.8313
60.9	13.6531
61	13.6234
61.1	13.5342
61.2	13.4154
61.3	13.3263
61.4	13.2074
61.5	13.1183
61.6	13.0292
61.7	12.94
61.8	12.7618
61.9	12.7024
62	12.5835
62.1	12.435
62.2	12.3162
62.3	12.1973
62.4	12.0785
62.5	11.9894
62.6	11.8111
62.7	11.6923
62.8	11.5734
62.9	11.4546
63	11.3061
63.1	11.1575
63.2	11.009
63.3	10.8901
63.4	10.7416
63.5	10.7119
63.6	10.5633
63.7	10.3851
63.8	10.3257
63.9	10.1771
64	10.0286
64.1	9.99887
64.2	9.88003
64.3	9.73149
64.4	9.64236
64.5	9.49382
64.6	9.40469
64.7	9.34528
64.8	9.19673
64.9	9.13731
65	8.98877
65.1	8.95906
65.2	8.84022
65.3	8.72139
65.4	8.66197
65.5	8.60255
65.6	8.45401
65.7	8.39459
65.8	8.27576
65.9	8.12721
66	8.15692
66.1	8.00838
66.2	7.91925
66.3	7.88954
66.4	7.741
66.5	7.68158
66.6	7.59245
66.7	7.53304
66.8	7.50333
66.9	7.35478
67	7.32507
67.1	7.23595
67.2	7.14682
67.3	7.0874
67.4	6.99828
67.5	6.87944
67.6	6.87944
67.7	6.76061
67.8	6.67148
67.9	6.64177
68	6.58235
68.1	6.52293
68.2	6.52293
68.3	6.4041
68.4	6.34468
68.5	6.34468
68.6	6.22585
68.7	6.22585
68.8	6.16643
68.9	6.10701
69	6.0773
69.1	5.98817
69.2	5.92876
69.3	5.89905
69.4	5.7505
69.5	5.78021
69.6	5.7505
69.7	5.69109
69.8	5.69109
69.9	5.60196
70	5.54254
70.1	5.54254
70.2	5.42371
70.3	5.36429
70.4	5.36429
70.5	5.18604
70.6	5.03749
70.7	5.0672
70.8	5.12662
70.9	5.394
71	5.7208
71.1	5.98817
71.2	6.19614
71.3	6.31497
71.4	6.55264
71.5	6.70119
71.6	6.82002
71.7	7.05769
71.8	7.17653
71.9	7.32507
72	7.53304
72.1	7.65187
72.2	7.83012
72.3	8.00838
72.4	8.0975
72.5	8.30547
72.6	8.48372
72.7	8.51343
72.8	8.69168
72.9	8.84022
73	8.95906
73.1	9.13731
73.2	9.25615
73.3	9.37498
73.4	9.52353
73.5	9.58295
73.6	9.7612
73.7	9.85033
73.8	9.93945
73.9	10.1771
74	10.2365
74.1	10.3554
74.2	10.4445
74.3	10.5336
74.4	10.6525
74.5	10.7416
74.6	10.8604
74.7	10.9496
74.8	11.0684
74.9	11.0981
75	11.2466
75.1	11.2764
75.2	11.3952
75.3	11.4843
75.4	11.5437
75.5	11.6329
75.6	11.722
75.7	11.8408
75.8	11.9002
75.9	11.9596
76	12.0191
76.1	12.1676
76.2	12.227
76.3	12.2567
76.4	12.4053
76.5	12.435
76.6	12.5538
76.7	12.5835
76.8	12.6727
76.9	12.7618
77	12.8212
77.1	12.9103
77.2	12.94
77.3	12.9995
77.4	13.0886
77.5	13.1777
77.6	13.2074
77.7	13.2668
77.8	13.3263
77.9	13.3857
78	13.4451
78.1	13.4748
78.2	13.5045
78.3	13.5936
78.4	13.6234
78.5	13.6531
78.6	13.7125
78.7	13.7125
78.8	13.7719
78.9	13.8907
79	13.9502
79.1	13.9799
79.2	14.0393
79.3	14.0987
79.4	14.1581
79.5	14.1878
79.6	14.3066
79.7	14.3066
79.8	14.3661
79.9	14.3958
80	14.4255
80.1	14.4849
80.2	14.5443
80.3	14.5443
80.4	14.6334
80.5	14.6929
80.6	14.6929
80.7	14.7523
80.8	14.5443
80.9	14.4849
81	14.3364
81.1	14.3364
81.2	14.2472
81.3	14.1581
81.4	14.0987
81.5	14.0393
81.6	13.8907
81.7	13.6531
81.8	13.5342
81.9	13.5045
82	13.2668
82.1	13.1777
82.2	13.0292
82.3	12.8509
82.4	12.7618
82.5	12.5538
82.6	12.435
82.7	12.2865
82.8	12.1082
82.9	12.0488
83	11.8111
83.1	11.722
83.2	11.5437
83.3	11.4546
83.4	11.2764
83.5	11.1278
83.6	10.9793
83.7	10.8901
83.8	10.801
83.9	10.593
84	10.5039
84.1	10.3257
84.2	10.2068
84.3	10.088
84.4	9.96916
84.5	9.88003
84.6	9.73149
84.7	9.61266
84.8	9.55324
84.9	9.40469
85	9.34528
85.1	9.19673
85.2	9.04819
85.3	8.98877
85.4	8.86993
85.5	8.78081
85.6	8.72139
85.7	8.66197
85.8	8.54314
85.9	8.45401
86	8.36488
86.1	8.21634
86.2	8.21634
86.3	7.97867
86.4	7.97867
86.5	7.83012
86.6	7.741
86.7	7.65187
86.8	7.59245
86.9	7.53304
87	7.44391
87.1	7.32507
87.2	7.29536
87.3	7.17653
87.4	7.11711
87.5	6.99828
87.6	6.99828
87.7	6.76061
87.8	6.79031
87.9	6.67148
88	6.58235
88.1	6.58235
88.2	6.46352
88.3	6.4041
88.4	6.37439
88.5	6.25555
88.6	6.22585
88.7	6.13672
88.8	6.04759
88.9	6.0773
89	5.86934
89.1	5.92876
89.2	5.78021
89.3	5.69109
89.4	5.80992
89.5	5.78021
89.6	5.7208
89.7	5.66138
89.8	5.60196
89.9	5.48312
90	5.54254
90.1	5.394
90.2	5.33458
90.3	5.30487
90.4	5.15633
90.5	5.12662
90.6	5.03749
90.7	5.00778
90.8	5.03749
90.9	5.15633
91	5.48312
91.1	5.7208
91.2	5.89905
91.3	6.13672
91.4	6.34468
91.5	6.4041
91.6	6.64177
91.7	6.79031
91.8	6.93886
91.9	7.17653
92	7.20624
92.1	7.38449
92.2	7.53304
92.3	7.68158
92.4	7.77071
92.5	7.97867
92.6	8.06779
92.7	8.24605
92.8	8.36488
92.9	8.51343
93	8.63226
93.1	8.72139
93.2	8.89964
93.3	8.98877
93.4	9.0779
93.5	9.22644
93.6	9.34528
93.7	9.46411
93.8	9.55324
93.9	9.67207
94	9.73149
94.1	9.88003
94.2	9.93945
94.3	10.088
94.4	10.1771
94.5	10.296
94.6	10.3554
94.7	10.4148
94.8	10.5336
94.9	10.6228
95	10.6525
95.1	10.8307
95.2	10.8604
95.3	10.9198
95.4	11.0684
95.5	11.1278
95.6	11.1575
95.7	11.2764
95.8	11.3061
95.9	11.4249
96	11.514
96.1	11.5734
96.2	11.6329
96.3	11.7517
96.4	11.8408
96.5	11.9002
96.6	11.9894
96.7	12.0488
96.8	12.1082
96.9	12.1082
97	12.1676
97.1	12.2865
97.2	12.2865
97.3	12.3756
97.4	12.3756
97.5	12.4647
97.6	12.5538
97.7	12.5241
97.8	12.6133
97.9	12.643
98	12.7024
98.1	12.7321
98.2	12.7618
98.3	12.8509
98.4	12.9103
98.5	12.9103
98.6	12.9698
98.7	12.9995
98.8	13.0589
98.9	13.1183
99	13.148
99.1	13.1777
99.2	13.2371
99.3	13.2965
99.4	13.2668
99.5	13.356
99.6	13.4154
99.7	13.4451
99.8	13.4451
99.9	13.4748
100	13.5045
100.1	13.5936
100.2	13.5936
100.3	13.5936
100.4	13.7125
100.5	13.6828
100.6	13.6828
100.7	13.6828
100.8	13.7125
100.9	13.4748
101	13.4154
101.1	13.3857
101.2	13.356
101.3	13.2371
101.4	13.1777
101.5	13.0589
101.6	12.9103
101.7	12.8212
101.8	12.7024
101.9	12.5538
102	12.435
102.1	12.2865
102.2	12.1082
102.3	11.9299
102.4	11.8111
102.5	11.6626
102.6	11.5437
102.7	11.3655
102.8	11.2169
102.9	11.0684
103	10.8901
103.1	10.8604
103.2	10.6228
103.3	10.5336
103.4	10.4148
103.5	10.2068
103.6	10.1177
103.7	9.93945
103.8	9.7612
103.9	9.67207
104	9.52353
104.1	9.34528
104.2	8.92935
104.3	9.1076
104.4	8.69168
104.5	8.66197
104.6	8.69168
104.7	8.57285
104.8	8.63226
104.9	8.45401
105	8.39459
105.1	8.21634
105.2	7.94896
105.3	8.06779
105.4	7.85983
105.5	7.83012
105.6	7.65187
105.7	7.50333
105.8	7.26566
105.9	7.38449
106	7.23595
106.1	6.96857
106.2	7.02798
106.3	6.93886
106.4	6.87944
106.5	6.7309
106.6	6.70119
106.7	6.58235
106.8	6.52293
106.9	6.43381
107	6.28526
107.1	6.25555
107.2	6.13672
107.3	6.04759
107.4	6.01788
107.5	5.89905
107.6	5.7505
107.7	5.7208
107.8	5.63167
107.9	5.51283
108	5.27516
108.1	5.42371
108.2	5.30487
108.3	5.18604
108.4	5.15633
108.5	5.0672
108.6	5.0672
108.7	4.94837
108.8	4.91866
108.9	4.79982
109	4.79982
109.1	4.68099
109.2	4.56215
109.3	4.59186
109.4	4.47302
109.5	4.3839
109.6	4.41361
109.7	4.26506
109.8	4.17593
109.9	4.23535
110	4.0571
110.1	4.02739
110.2	3.99768
110.3	3.87885
110.4	3.87885
110.5	3.78972
110.6	3.64118
110.7	3.61147
110.8	3.49263
110.9	3.4035
111	3.49263
111.1	3.52234
111.2	3.90856
111.3	4.02739
111.4	4.26506
111.5	4.56215
111.6	4.62157
111.7	4.82953
111.8	5.03749
111.9	5.15633
112	5.30487
112.1	5.54254
112.2	5.57225
112.3	5.78021
112.4	5.92876
112.5	6.04759
112.6	6.22585
112.7	6.31497
112.8	6.49323
112.9	6.70119
113	6.76061
113.1	6.96857
113.2	7.05769
113.3	7.17653
113.4	7.38449
113.5	7.44391
113.6	7.53304
113.7	7.741
113.8	7.80042
113.9	7.94896
114	8.06779
114.1	8.12721
114.2	8.21634
114.3	8.36488
114.4	8.45401
114.5	8.54314
114.6	8.63226
114.7	8.78081
114.8	8.89964
114.9	8.95906
115	9.1076
115.1	9.16702
115.2	9.28586
115.3	9.37498
115.4	9.4344
115.5	9.58295
115.6	9.70178
115.7	9.7612
115.8	9.88003
115.9	9.99887
116	10.0583
116.1	10.1771
116.2	10.4148
116.3	10.3554
116.4	10.4445
116.5	10.5039
116.6	10.593
116.7	10.6525
116.8	10.7416
116.9	10.801
117	10.9793
117.1	10.9496
117.2	11.0981
117.3	11.1278
117.4	11.1872
117.5	11.2764
117.6	11.3655
117.7	11.4249
117.8	11.514
117.9	11.514
118	11.6626
118.1	11.722
118.2	11.722
118.3	11.8111
118.4	11.9002
118.5	11.9596
118.6	11.9596
118.7	12.0785
118.8	12.1082
118.9	12.1676
119	12.227
119.1	12.2567
119.2	12.3756
119.3	12.3756
119.4	12.4944
119.5	12.4944
119.6	12.4944
119.7	12.5835
119.8	12.6133
119.9	12.6727
120	12.7321
120.1	12.7321
120.2	12.7915
120.3	12.8212
120.4	12.8806
120.5	12.8806
120.6	12.9103
120.7	12.9103
120.8	12.94
120.9	12.8212
121	12.7618
121.1	12.7024
121.2	12.5835
121.3	12.4647
121.4	12.4053
121.5	12.3162
121.6	12.227
121.7	12.1379
121.8	11.9596
121.9	11.8408
122	11.722
122.1	11.6031
122.2	11.4546
122.3	11.3655
122.4	11.3061
122.5	11.0981
122.6	10.9496
122.7	10.801
122.8	10.6822
122.9	10.5039
123	10.4148
123.1	10.2068
123.2	10.1474
123.3	9.99887
123.4	9.79091
123.5	9.67207
123.6	9.49382
123.7	9.40469
123.8	9.31557
123.9	9.19673
124	9.04819
124.1	8.92935
124.2	8.78081
124.3	8.69168
124.4	8.57285
124.5	8.39459
124.6	8.36488
124.7	8.15692
124.8	8.12721
124.9	8.00838
125	7.83012
125.1	7.741
125.2	7.62216
125.3	7.44391
125.4	7.4142
125.5	7.32507
125.6	7.17653
125.7	7.11711
125.8	6.93886
125.9	6.84973
126	6.76061
126.1	6.58235
126.2	6.58235
126.3	6.43381
126.4	6.31497
126.5	6.19614
126.6	6.13672
126.7	6.01788
126.8	5.95847
126.9	5.80992
127	5.7208
127.1	5.63167
127.2	5.48312
127.3	5.48312
127.4	5.36429
127.5	5.21574
127.6	5.21574
127.7	5.0672
127.8	4.97807
127.9	4.94837
128	4.88895
128.1	4.7404
128.2	4.7404
128.3	4.59186
128.4	4.62157
128.5	4.50273
128.6	4.44331
128.7	4.41361
128.8	4.29477
128.9	4.20564
129	4.23535
129.1	4.08681
129.2	4.14623
129.3	4.02739
129.4	3.90856
129.5	3.87885
129.6	3.81943
129.7	3.76001
129.8	3.76001
129.9	3.64118
130	3.61147
130.1	3.55205
130.2	3.43321
130.3	3.4035
130.4	3.34409
130.5	3.31438
130.6	3.28467
130.7	3.13613
130.8	3.16583
130.9	3.10642
131	3.01729
131.1	3.047
131.2	2.95787
131.3	2.77962
131.4	2.7202
131.5	2.60137
131.6	2.51224
131.7	2.63107
131.8	2.83904
131.9	3.13613
132	3.43321
132.1	3.64118
132.2	3.81943
132.3	4.0571
132.4	4.17593
132.5	4.44331
132.6	4.53244
132.7	4.7404
132.8	4.94837
132.9	5.03749
133	5.27516
133.1	5.394
133.2	5.54254
133.3	5.69109
133.4	5.83963
133.5	5.98817
133.6	6.19614
133.7	6.25555
133.8	6.43381
133.9	6.58235
134	6.7309
134.1	6.82002
134.2	7.02798
134.3	7.0874
134.4	7.23595
134.5	7.38449
134.6	7.50333
134.7	7.62216
134.8	7.77071
134.9	7.83012
135	8.00838
135.1	8.12721
135.2	8.24605
135.3	8.36488
135.4	8.48372
135.5	8.63226
135.6	8.7511
135.7	8.78081
135.8	8.92935
135.9	9.04819
136	9.13731
136.1	9.31557
136.2	9.34528
136.3	9.49382
136.4	9.55324
136.5	9.70178
136.6	9.82062
136.7	9.88003
136.8	9.96916
136.9	10.0583
137	10.1474
137.1	10.2662
137.2	10.3851
137.3	10.4148
137.4	10.5633
137.5	10.593
137.6	10.6525
137.7	10.7713
137.8	10.8307
137.9	10.9496
138	11.009
138.1	11.0387
138.2	11.1872
138.3	11.2466
138.4	11.3061
138.5	11.3655
138.6	11.4843
138.7	11.5734
138.8	11.6329
138.9	11.6626
139	11.7814
139.1	11.9002
139.2	11.8705
139.3	11.9299
139.4	11.9596
139.5	12.0191
139.6	12.1082
139.7	12.1676
139.8	12.1676
139.9	12.3459
140	12.2865
140.1	12.3756
140.2	12.435
140.3	12.435
140.4	12.5538
140.5	12.5241
140.6	12.6133
140.7	12.6133
140.8	12.6727
140.9	12.643
141	12.6727
141.1	12.5835
141.2	12.5241
141.3	12.5241
141.4	12.3459
141.5	12.3162
141.6	12.227
141.7	12.1082
141.8	12.0191
141.9	12.0488
142	11.8705
142.1	11.7814
142.2	11.6923
142.3	11.5734
142.4	11.4249
142.5	11.2764
142.6	11.1872
142.7	11.009
142.8	10.8307
142.9	10.6822
143	10.5336
143.1	10.3851
143.2	10.296
143.3	9.73149
143.4	9.55324
143.5	9.90974
143.6	9.61266
143.7	9.31557
143.8	9.49382
143.9	9.19673
144	8.89964
144.1	9.04819
144.2	8.89964
144.3	8.51343
144.4	8.54314
144.5	8.36488
144.6	8.30547
144.7	8.0975
144.8	8.18663
144.9	8.00838
145	7.65187
145.1	7.85983
145.2	7.65187
145.3	7.56274
145.4	7.44391
145.5	7.32507
145.6	7.23595
145.7	7.0874
145.8	7.0874
145.9	6.96857
146	6.79031
146.1	6.76061
146.2	6.61206
146.3	6.49323
146.4	6.46352
146.5	6.37439
146.6	6.28526
146.7	6.16643
146.8	6.0773
146.9	6.01788
147	5.89905
147.1	5.78021
147.2	5.78021
147.3	5.63167
147.4	5.51283
147.5	5.48312
147.6	5.42371
147.7	5.27516
147.8	5.21574
147.9	5.09691
148	5.0672
148.1	4.97807
148.2	4.85924
148.3	4.88895
148.4	4.7404
148.5	4.71069
148.6	4.65128
148.7	4.53244
148.8	4.50273
148.9	4.44331
149	4.32448
149.1	4.32448
149.2	4.23535
149.3	4.14623
149.4	4.14623
149.5	4.02739
149.6	3.99768
149.7	3.93826
149.8	3.84914
149.9	3.87885
150	3.76001
150.1	3.70059
150.2	3.67088
150.3	3.55205
150.4	3.52234
150.5	3.43321
150.6	3.25496
150.7	3.22525
150.8	3.16583
150.9	3.16583
151	3.43321
151.1	3.76001
151.2	3.90856
151.3	4.17593
151.4	4.23535
151.5	4.53244
151.6	4.7404
151.7	4.85924
151.8	5.09691
151.9	5.27516
152	5.51283
152.1	5.57225
152.2	5.78021
152.3	5.89905
152.4	6.0773
152.5	6.13672
152.6	6.34468
152.7	6.49323
152.8	6.61206
152.9	6.79031
153	6.90915
153.1	6.99828
153.2	7.14682
153.3	7.29536
153.4	7.38449
153.5	7.53304
153.6	7.68158
153.7	7.741
153.8	7.88954
153.9	7.94896
154	8.0975
154.1	8.18663
154.2	8.30547
154.3	8.39459
154.4	8.54314
154.5	8.57285
154.6	8.81052
154.7	8.81052
154.8	8.92935
154.9	9.1076
155	9.1076
155.1	9.25615
155.2	9.31557
155.3	9.37498
155.4	9.52353
155.5	9.61266
155.6	9.70178
155.7	9.82062
155.8	9.88003
155.9	9.96916
156	10.0286
156.1	10.1474
156.2	10.2068
156.3	10.3257
156.4	10.4148
156.5	10.5633
156.6	10.593
156.7	10.6525
156.8	10.7416
156.9	10.7713
157	10.8604
157.1	10.8901
157.2	10.9793
157.3	11.0387
157.4	11.1278
157.5	11.1872
157.6	11.2466
157.7	11.2764
157.8	11.3952
157.9	11.4546
158	11.5437
158.1	11.6031
158.2	11.6923
158.3	11.7517
158.4	11.8408
158.5	11.8705
158.6	11.9299
158.7	12.0191
158.8	12.1082
158.9	12.1676
159	12.2567
159.1	12.3162
159.2	12.3459
159.3	12.435
159.4	12.435
159.5	12.5538
159.6	12.6133
159.7	12.643
159.8	12.7024
159.9	12.7321
160	12.8806
160.1	12.8212
160.2	12.9103
160.3	12.94
160.4	13.0292
160.5	12.9995
160.6	13.0589
160.7	13.1183
160.8	12.9103
160.9	12.94
161	12.8806
161.1	12.8509
161.2	12.8212
161.3	12.7321
161.4	12.7618
161.5	12.6133
161.6	12.435
161.7	12.4053
161.8	12.2567
161.9	12.0785
162	11.9894
162.1	11.8705
162.2	11.7517
162.3	11.5734
162.4	11.4546
162.5	11.3061
162.6	11.1872
162.7	11.0387
162.8	10.9198
162.9	10.7416
163	10.593
163.1	10.4742
163.2	10.3257
163.3	10.1771
163.4	10.0583
163.5	9.93945
163.6	9.79091
163.7	9.64236
163.8	9.49382
163.9	9.40469
164	9.28586
164.1	9.1076
164.2	9.04819
164.3	8.89964
164.4	8.81052
164.5	8.66197
164.6	8.57285
164.7	8.48372
164.8	8.33517
164.9	8.24605
165	8.18663
165.1	8.00838
165.2	8.00838
165.3	7.88954
165.4	7.77071
165.5	7.71129
165.6	7.62216
165.7	7.53304
165.8	7.44391
165.9	7.32507
166	7.23595
166.1	7.11711
166.2	7.05769
166.3	6.96857
166.4	6.87944
166.5	6.82002
166.6	6.84973
166.7	6.61206
166.8	6.64177
166.9	6.52293
167	6.43381
167.1	6.37439
167.2	6.28526
167.3	6.22585
167.4	6.19614
167.5	6.13672
167.6	6.01788
167.7	6.01788
167.8	5.98817
167.9	5.83963
168	5.80992
168.1	5.69109
168.2	5.69109
168.3	5.57225
168.4	5.57225
168.5	5.48312
168.6	5.48312
168.7	5.36429
168.8	5.36429
168.9	5.21574
169	5.21574
169.1	5.18604
169.2	5.03749
169.3	5.0672
169.4	4.91866
169.5	4.91866
169.6	4.88895
169.7	4.79982
169.8	4.71069
169.9	4.68099
170	4.62157
170.1	4.53244
170.2	4.47302
170.3	4.41361
170.4	4.32448
170.5	4.23535
170.6	4.29477
170.7	4.11652
170.8	4.41361
170.9	4.77011
171	4.94837
171.1	5.15633
171.2	5.36429
171.3	5.54254
171.4	5.66138
171.5	5.86934
171.6	5.98817
171.7	6.13672
171.8	6.31497
171.9	6.43381
172	6.67148
172.1	6.76061
172.2	6.96857
172.3	7.0874
172.4	7.29536
172.5	7.44391
172.6	7.53304
172.7	7.71129
172.8	7.85983
172.9	8.0975
173	8.12721
173.1	8.36488
173.2	8.48372
173.3	8.60255
173.4	8.72139
173.5	8.92935
173.6	8.98877
173.7	9.1076
173.8	9.25615
173.9	9.37498
174	9.49382
174.1	9.58295
174.2	9.70178
174.3	9.79091
174.4	9.88003
174.5	9.99887
174.6	10.0583
174.7	10.2068
174.8	10.296
174.9	10.3257
175	10.5336
175.1	10.6228
175.2	10.6525
175.3	10.7713
175.4	10.8604
175.5	10.9793
175.6	11.1278
175.7	11.2169
175.8	11.2764
175.9	11.3952
176	11.514
176.1	11.5734
176.2	11.6626
176.3	11.7517
176.4	11.8408
176.5	11.8408
176.6	11.9596
176.7	12.0488
176.8	12.0488
176.9	12.227
177	12.3162
177.1	12.3459
177.2	12.3756
177.3	12.5241
177.4	12.5835
177.5	12.7024
177.6	12.7915
177.7	12.9103
177.8	12.9698
177.9	13.0589
178	13.148
178.1	13.2074
178.2	13.356
178.3	13.3857
178.4	13.4451
178.5	13.4748
178.6	13.5045
178.7	13.6234
178.8	13.6234
178.9	13.7422
179	13.7422
179.1	13.8016
179.2	13.8313
179.3	13.8313
179.4	13.9502
179.5	13.9204
179.6	14.0393
179.7	13.9799
179.8	14.0987
179.9	14.2175
180	14.2769
180.1	14.2175
180.2	14.3066
180.3	14.3661
180.4	14.4255
180.5	14.5146
180.6	14.4849
180.7	14.5146
180.8	14.5146
180.9	14.5443
181	14.5146
181.1	14.4255
181.2	14.3958
181.3	14.2769
181.4	14.2175
181.5	14.069
181.6	13.9502
181.7	13.8313
181.8	13.7125
181.9	13.5936
182	13.4154
182.1	13.3263
182.2	13.148
182.3	12.9698
182.4	12.8806
182.5	12.7024
182.6	12.5241
182.7	12.4647
182.8	12.227
182.9	11.6626
183	11.6031
183.1	11.4546
183.2	11.3655
183.3	11.1575
183.4	11.009
183.5	10.8901
183.6	11.3952
183.7	11.1872
183.8	10.8307
183.9	10.8604
184	10.6525
184.1	10.4445
184.2	10.3554
184.3	10.1771
184.4	10.0286
184.5	9.88003
184.6	9.79091
184.7	9.64236
184.8	9.49382
184.9	9.40469
185	9.22644
185.1	9.13731
185.2	8.98877
185.3	8.86993
185.4	8.78081
185.5	8.66197
185.6	8.51343
185.7	8.45401
185.8	8.27576
185.9	8.21634
186	8.06779
186.1	7.94896
186.2	7.85983
186.3	7.71129
186.4	7.62216
186.5	7.59245
186.6	7.35478
186.7	7.32507
186.8	7.23595
186.9	7.14682
187	7.05769
187.1	6.99828
187.2	6.87944
187.3	6.82002
187.4	6.70119
187.5	6.61206
187.6	6.55264
187.7	6.4041
187.8	6.4041
187.9	6.31497
188	6.22585
188.1	6.16643
188.2	6.0773
188.3	6.01788
188.4	5.95847
188.5	5.83963
188.6	5.7505
188.7	5.7208
188.8	5.60196
188.9	5.60196
189	5.51283
189.1	5.394
189.2	5.33458
189.3	5.24545
189.4	5.24545
189.5	5.21574
189.6	5.12662
189.7	5.0672
189.8	5.00778
189.9	4.94837
190	4.85924
190.1	4.7404
190.2	4.68099
190.3	4.65128
190.4	4.53244
190.5	4.53244
190.6	4.47302
190.7	4.29477
190.8	4.35419
190.9	4.44331
191	4.77011
191.1	5.12662
191.2	5.27516
191.3	5.45342
191.4	5.69109
191.5	5.78021
191.6	5.98817
191.7	6.19614
191.8	6.34468
191.9	6.55264
192	6.7309
192.1	6.87944
192.2	7.0874
192.3	7.23595
192.4	7.47362
192.5	7.62216
192.6	7.71129
192.7	7.91925
192.8	8.0975
192.9	8.21634
193	8.39459
193.1	8.51343
193.2	8.66197
193.3	8.81052
193.4	8.98877
193.5	9.1076
193.6	9.25615
193.7	9.4344
193.8	9.52353
193.9	9.70178
194	9.79091
194.1	9.99887
194.2	10.0286
194.3	10.2365
194.4	10.3257
194.5	10.4445
194.6	10.6228
194.7	10.6822
194.8	10.7713
194.9	10.9198
195	11.0387
195.1	11.1278
195.2	11.2466
195.3	11.3358
195.4	11.4546
195.5	11.4843
195.6	11.6031
195.7	11.6923
195.8	11.7517
195.9	11.9002
196	11.9299
196.1	12.0488
196.2	12.1379
196.3	12.2567
196.4	12.3162
196.5	12.3756
196.6	12.4647
196.7	12.4647
196.8	12.6133
196.9	12.7024
197	12.7024
197.1	12.8212
197.2	12.8509
197.3	12.94
197.4	12.9995
197.5	13.1183
197.6	13.1777
197.7	13.2371
197.8	13.4154
197.9	13.5045
198	13.5639
198.1	13.5936
198.2	13.6828
198.3	13.7422
198.4	13.7422
198.5	13.9204
198.6	13.8907
198.7	13.9204
198.8	14.0393
198.9	14.0393
199	14.1284
199.1	14.1581
199.2	14.2472
199.3	14.2769
199.4	14.3066
199.5	14.3364
199.6	14.4255
199.7	14.4849
199.8	14.4849
[truncated: 3,002 more rows]

## Sheet: Fig.5b inserted curves
Time (s)	Current density of TiO2/ZnWO4 (mA/g)	Current density of R-TiO2/ZnWO4 (mA/g)
0.1	0.0987	-0.01904
0.2	0.10203	-0.0197
0.3	0.17703	-0.0197
0.4	0.1877	-0.02004
0.5	0.19037	-0.02037
0.6	0.19337	-0.0127
0.7	0.19703	0.0193
0.8	0.20103	0.0403
0.9	0.2047	0.05463
1	0.20837	0.06563
1.1	0.21203	0.07496
1.2	0.21537	0.08263
1.3	0.2187	0.0893
1.4	0.22203	0.09596
1.5	0.22503	0.1023
1.6	0.2277	0.1083
1.7	0.23003	0.11496
1.8	0.23237	0.12063
1.9	0.23503	0.12596
2	0.23737	0.1313
2.1	0.23937	0.13596
2.2	0.24137	0.1413
2.3	0.24337	0.14596
2.4	0.24503	0.15096
2.5	0.2467	0.1553
2.6	0.2487	0.15996
2.7	0.25003	0.1643
2.8	0.2517	0.16863
2.9	0.25337	0.17263
3	0.25503	0.17696
3.1	0.25637	0.1813
3.2	0.2577	0.18496
3.3	0.25937	0.1893
3.4	0.2607	0.19296
3.5	0.2617	0.19696
3.6	0.26303	0.20063
3.7	0.26403	0.2043
3.8	0.26537	0.20763
3.9	0.2667	0.21096
4	0.2677	0.21463
4.1	0.2687	0.21796
4.2	0.27003	0.2213
4.3	0.27103	0.2243
4.4	0.27203	0.22763
4.5	0.27303	0.23063
4.6	0.27403	0.23363
4.7	0.27503	0.2363
4.8	0.27603	0.23963
4.9	0.2767	0.24263
5	0.2777	0.24563
5.1	0.2787	0.24796
5.2	0.2797	0.2503
5.3	0.28037	0.25296
5.4	0.28103	0.2553
5.5	0.28203	0.25796
5.6	0.2827	0.2603
5.7	0.2837	0.2623
5.8	0.28437	0.2643
5.9	0.28537	0.26663
6	0.28637	0.26863
6.1	0.28703	0.27096
6.2	0.2877	0.27296
6.3	0.2887	0.27496
6.4	0.28937	0.2773
6.5	0.2897	0.27963
6.6	0.29037	0.28163
6.7	0.29103	0.28363
6.8	0.2917	0.28563
6.9	0.29237	0.28763
7	0.2927	0.2893
7.1	0.29337	0.29096
7.2	0.29403	0.29263
7.3	0.2947	0.29396
7.4	0.29537	0.2953
7.5	0.29603	0.29696
7.6	0.29637	0.29863
7.7	0.29703	0.3003
7.8	0.2977	0.30196
7.9	0.29837	0.30363
8	0.2987	0.30563
8.1	0.29937	0.3073
8.2	0.30003	0.30863
8.3	0.30037	0.3103
8.4	0.30103	0.31196
8.5	0.3017	0.3133
8.6	0.30203	0.31496
8.7	0.30237	0.31663
8.8	0.30303	0.31796
8.9	0.3037	0.31996
9	0.30403	0.32163
9.1	0.3047	0.3233
9.2	0.30503	0.32463
9.3	0.30537	0.32596
9.4	0.30603	0.3273
9.5	0.30637	0.32896
9.6	0.30703	0.33063
9.7	0.30737	0.3323
9.8	0.3077	0.3333
9.9	0.30803	0.33463
10	0.3087	0.33563
10.1	0.30903	0.3373
10.2	0.30937	0.3383
10.3	0.31003	0.33963
10.4	0.31037	0.34096
10.5	0.3107	0.3423
10.6	0.31103	0.34363
10.7	0.31137	0.34496
10.8	0.31203	0.3463
10.9	0.31237	0.34763
11	0.3127	0.34896
11.1	0.31303	0.34996
11.2	0.31337	0.3513
11.3	0.3137	0.3523
11.4	0.31403	0.35363
11.5	0.31437	0.35463
11.6	0.3147	0.35596
11.7	0.31537	0.35696
11.8	0.3157	0.35796
11.9	0.31603	0.35863
12	0.31637	0.35963
12.1	0.3167	0.36063
12.2	0.31703	0.3613
12.3	0.31737	0.3623
12.4	0.3177	0.36263
12.5	0.31803	0.3633
12.6	0.31837	0.36396
12.7	0.31903	0.3643
12.8	0.31903	0.36496
12.9	0.31937	0.36563
13	0.3197	0.36663
13.1	0.32003	0.36763
13.2	0.32037	0.36863
13.3	0.32037	0.3693
13.4	0.3207	0.3703
13.5	0.32103	0.3713
13.6	0.32137	0.3723
13.7	0.3217	0.3733
13.8	0.32203	0.37463
13.9	0.32237	0.37596
14	0.3227	0.37663
14.1	0.32303	0.3773
14.2	0.32337	0.3783
14.3	0.32337	0.3793
14.4	0.3237	0.3803
14.5	0.32403	0.38096
14.6	0.32437	0.38196
14.7	0.3247	0.38263
14.8	0.32503	0.3833
14.9	0.32537	0.3843
15	0.32537	0.38463
15.1	0.3257	0.3853
15.2	0.32603	0.38596
15.3	0.32637	0.38696
15.4	0.3267	0.38763
15.5	0.3267	0.3883
15.6	0.32703	0.38896
15.7	0.32737	0.38963
15.8	0.32737	0.3903
15.9	0.3277	0.39096
16	0.32803	0.39196
16.1	0.32837	0.39263
16.2	0.3287	0.3933
16.3	0.3287	0.39396
16.4	0.32903	0.3943
16.5	0.32937	0.39496
16.6	0.32937	0.39563
16.7	0.3297	0.3963
16.8	0.3297	0.39663
16.9	0.33003	0.3973
17	0.33037	0.39896
17.1	0.33037	0.3993
17.2	0.3307	0.3993
17.3	0.33103	0.39896
17.4	0.33103	0.39896
17.5	0.33137	0.39896
17.6	0.3317	0.39896
17.7	0.3317	0.39863
17.8	0.33203	0.39863
17.9	0.33237	0.3983
18	0.33237	0.39863
18.1	0.3327	0.39863
18.2	0.33303	0.39796
18.3	0.33303	0.39696
18.4	0.33337	0.3963
18.5	0.3337	0.40363
18.6	0.33403	0.40596
18.7	0.33437	0.40696
18.8	0.3347	0.40696
18.9	0.3347	0.40663
19	0.33503	0.40696
19.1	0.33503	0.40696
19.2	0.33537	0.40696
19.3	0.33537	0.40696
19.4	0.3357	0.4073
19.5	0.33637	0.4073
19.6	0.3367	0.4073
19.7	0.3367	0.4073
19.8	0.3367	0.4073
19.9	0.33703	0.4073
20	0.33703	0.4073
20.1	0.33737	0.4073
20.2	0.33737	0.40763
20.3	0.3377	0.40763
20.4	0.3377	0.40796
20.5	0.3377	0.40796
20.6	0.33803	0.4083
20.7	0.33803	0.40863
20.8	0.33837	0.40896
20.9	0.33837	0.40896
21	0.33837	0.4093
21.1	0.3387	0.40963
21.2	0.3387	0.40963
21.3	0.3387	0.40963
21.4	0.33903	0.40996
21.5	0.33903	0.40996
21.6	0.33937	0.40996
21.7	0.33937	0.4103
21.8	0.33937	0.41096
21.9	0.33937	0.4113
22	0.3397	0.41163
22.1	0.3397	0.41196
22.2	0.3397	0.4123
22.3	0.34003	0.41263
22.4	0.34003	0.4133
22.5	0.34003	0.41363
22.6	0.34037	0.41396
22.7	0.34037	0.41396
22.8	0.34037	0.4143
22.9	0.3407	0.41496
23	0.3407	0.41496
23.1	0.34103	0.4153
23.2	0.34103	0.41596
23.3	0.34103	0.41596
23.4	0.34103	0.4163
23.5	0.34103	0.41696
23.6	0.34137	0.4173
23.7	0.34137	0.41796
23.8	0.3417	0.41796
23.9	0.3417	0.41796
24	0.34203	0.4183
24.1	0.34203	0.41863
24.2	0.34203	0.41896
24.3	0.34203	0.41896
24.4	0.34237	0.4193
24.5	0.34237	0.41963
24.6	0.3427	0.41996
24.7	0.3427	0.41996
24.8	0.3427	0.4203
24.9	0.34303	0.42063
25	0.34303	0.42096
25.1	0.34303	0.42096
25.2	0.34303	0.42163
25.3	0.34337	0.4223
25.4	0.34337	0.42263
25.5	0.3437	0.42296
25.6	0.3437	0.4233
25.7	0.34403	0.42363
25.8	0.34403	0.42396
25.9	0.34403	0.4243
26	0.34403	0.4243
26.1	0.34437	0.42463
26.2	0.34437	0.42463
26.3	0.34437	0.42496
26.4	0.34437	0.42496
26.5	0.3447	0.4253
26.6	0.3447	0.42563
26.7	0.3447	0.42563
26.8	0.34503	0.42596
26.9	0.34503	0.42663
27	0.34503	0.42696
27.1	0.34503	0.42696
27.2	0.34537	0.42763
27.3	0.34537	0.42796
27.4	0.34537	0.42763
27.5	0.34537	0.42796
27.6	0.34537	0.4283
27.7	0.3457	0.42863
27.8	0.3457	0.42896
27.9	0.3457	0.42896
28	0.3457	0.42896
28.1	0.3457	0.4293
28.2	0.34603	0.42963
28.3	0.34603	0.42963
28.4	0.34603	0.42996
28.5	0.34603	0.42996
28.6	0.34603	0.42996
28.7	0.34603	0.42996
28.8	0.34603	0.4303
28.9	0.34637	0.4303
29	0.34637	0.4303
29.1	0.34637	0.43063
29.2	0.34603	0.43063
29.3	0.34603	0.43096
29.4	0.34637	0.43096
29.5	0.34637	0.43096
29.6	0.34637	0.4313
29.7	0.3467	0.43163
29.8	0.3467	0.43163
29.9	0.3467	0.4313
30	0.3467	0.43196
30.1	0.3467	0.43196
30.2	0.3467	0.43196
30.3	0.3467	0.4133
30.4	0.3467	0.38463
30.5	0.34703	0.3653
30.6	0.3467	0.35063
30.7	0.34703	0.3383
30.8	0.32403	0.32763
30.9	0.30337	0.31796
31	0.2907	0.3093
31.1	0.28103	0.30096
31.2	0.2737	0.29363
31.3	0.26703	0.28663
31.4	0.2617	0.27963
31.5	0.2567	0.27363
31.6	0.25203	0.26763
31.7	0.2477	0.26196
31.8	0.24403	0.2563
31.9	0.24037	0.25096
32	0.23737	0.2463
32.1	0.23403	0.24096
32.2	0.23103	0.23596
32.3	0.22837	0.2313
32.4	0.2257	0.22696
32.5	0.22303	0.22263
32.6	0.22037	0.21863
32.7	0.2177	0.21463
32.8	0.21537	0.21096
32.9	0.21303	0.2073
33	0.2107	0.20363
33.1	0.2087	0.19996
33.2	0.2067	0.19663
33.3	0.20503	0.1933
33.4	0.20303	0.19096
33.5	0.20103	0.18896
33.6	0.19937	0.18663
33.7	0.19737	0.18396
33.8	0.1957	0.18163
33.9	0.19403	0.1793
34	0.1927	0.17663
34.1	0.19103	0.17396
34.2	0.1897	0.1723
34.3	0.18803	0.17096
34.4	0.1867	0.1693
34.5	0.18503	0.16763
34.6	0.18337	0.16596
34.7	0.18203	0.16396
34.8	0.1807	0.16196
34.9	0.17937	0.15996
35	0.1777	0.1573
35.1	0.1767	0.15496
35.2	0.17537	0.15263
35.3	0.17403	0.1503
35.4	0.1727	0.1483
35.5	0.1717	0.1463
35.6	0.17037	0.14396
35.7	0.16903	0.14196
35.8	0.1677	0.13996
35.9	0.1667	0.13796
36	0.1657	0.1363
36.1	0.16437	0.13463
36.2	0.16337	0.13363
36.3	0.16203	0.13263
36.4	0.16103	0.13163
36.5	0.1597	0.1303
36.6	0.1587	0.1293
36.7	0.1577	0.1283
36.8	0.1567	0.1273
36.9	0.1557	0.12663
37	0.1547	0.12563
37.1	0.1537	0.12463
37.2	0.15237	0.12363
37.3	0.15137	0.12296
37.4	0.15037	0.12196
37.5	0.14937	0.1213
37.6	0.14837	0.11996
37.7	0.14737	0.11896
37.8	0.1467	0.11796
37.9	0.1457	0.11663
38	0.1447	0.11563
38.1	0.1437	0.11463
38.2	0.14303	0.11363
38.3	0.14203	0.11296
38.4	0.14103	0.11196
38.5	0.14037	0.11096
38.6	0.13937	0.10996
38.7	0.1387	0.10863
38.8	0.13803	0.10796
38.9	0.13703	0.10696
39	0.13603	0.10563
39.1	0.13537	0.10463
39.2	0.1347	0.1033
39.3	0.1337	0.1023
39.4	0.1327	0.10163
39.5	0.13203	0.10063
39.6	0.13137	0.09996
39.7	0.13037	0.09896
39.8	0.1297	0.09796
39.9	0.12903	0.09696
40	0.12803	0.09596
40.1	0.12737	0.09496
40.2	0.1267	0.0943
40.3	0.12603	0.09363
40.4	0.12537	0.09296
40.5	0.1247	0.0923
40.6	0.12403	0.09163
40.7	0.12303	0.09096
40.8	0.12237	0.0903
40.9	0.1217	0.08963
41	0.12103	0.0883
41.1	0.12037	0.0873
41.2	0.11937	0.08663
41.3	0.1187	0.08563
41.4	0.11803	0.08463
41.5	0.11737	0.08363
41.6	0.1167	0.0823
41.7	0.11603	0.08163
41.8	0.11537	0.0803
41.9	0.1147	0.07896
42	0.11403	0.07796
42.1	0.11337	0.0773
42.2	0.11303	0.0763
42.3	0.11237	0.0753
42.4	0.11137	0.0743
42.5	0.1107	0.0733
42.6	0.11037	0.07196
42.7	0.10937	0.07096
42.8	0.10903	0.06963
42.9	0.10837	0.0683
43	0.1077	0.0673
43.1	0.10703	0.06596
43.2	0.10637	0.06496
43.3	0.10603	0.06396
43.4	0.10537	0.06296
43.5	0.1047	0.06163
43.6	0.10403	0.06063
43.7	0.10337	0.0593
43.8	0.10303	0.0583
43.9	0.10237	0.0573
44	0.1017	0.0563
44.1	0.10137	0.0553
44.2	0.1007	0.0543
44.3	0.10003	0.0533
44.4	0.0997	0.0523
44.5	0.09903	0.0513
44.6	0.09837	0.04996
44.7	0.09803	0.04896
44.8	0.09737	0.04796
44.9	0.09703	0.04696
45	0.09637	0.0463
45.1	0.0957	0.04563
45.2	0.09537	0.0443
45.3	0.09503	0.0433
45.4	0.09437	0.04263
45.5	0.09403	0.04196
45.6	0.09337	0.04096
45.7	0.0927	0.04063
45.8	0.09237	0.03963
45.9	0.0917	0.03896
46	0.09137	0.03863
46.1	0.0907	0.03796
46.2	0.09003	0.0373
46.3	0.0897	0.03663
46.4	0.08903	0.03596
46.5	0.08837	0.0363
46.6	0.08803	0.03596
46.7	0.08737	0.0363
46.8	0.08703	0.03596
46.9	0.08637	0.03596
47	0.08603	0.03596
47.1	0.0857	0.03596
47.2	0.08503	0.03596
47.3	0.0847	0.03596
47.4	0.08403	0.03563
47.5	0.0837	0.0353
47.6	0.08303	0.03496
47.7	0.0827	0.03463
47.8	0.08237	0.03396
47.9	0.0817	0.0333
48	0.08137	0.03263
48.1	0.0807	0.03196
48.2	0.08037	0.03096
48.3	0.08003	0.03063
48.4	0.07937	0.02996
48.5	0.07903	0.02896
48.6	0.0787	0.0283
48.7	0.07837	0.0273
48.8	0.0777	0.02663
48.9	0.07737	0.02596
49	0.07703	0.0253
49.1	0.07803	0.0243
49.2	0.07903	0.02396
49.3	0.0787	0.0233
49.4	0.07837	0.0223
49.5	0.0777	0.02196
49.6	0.07737	0.0213
49.7	0.07703	0.02096
49.8	0.0767	0.0203
49.9	0.07603	0.01963
50	0.0757	0.01896
50.1	0.07503	0.0183
50.2	0.0747	0.01796
50.3	0.07437	0.0173
50.4	0.0737	0.01663
50.5	0.07503	0.01596
50.6	0.0757	0.01563
50.7	0.07503	0.01496
50.8	0.0747	0.01396
50.9	0.07403	0.01363
51	0.0737	0.01296
51.1	0.07303	0.0123
51.2	0.0727	0.0123
51.3	0.07203	0.01196
51.4	0.0717	0.01163
51.5	0.07103	0.01096
51.6	0.0707	0.01063
51.7	0.07037	0.0103
51.8	0.0697	0.00963
51.9	0.06937	0.0093
52	0.0687	0.00896
52.1	0.06837	0.0083
52.2	0.06803	0.00763
52.3	0.0677	0.0073
52.4	0.06737	0.00696
52.5	0.0667	0.00663
52.6	0.06637	0.00596
52.7	0.06603	0.00563
52.8	0.0657	0.0053
52.9	0.06503	0.00496
53	0.0647	0.00463
53.1	0.06437	0.0043
53.2	0.0637	0.00396
53.3	0.06337	0.00363
53.4	0.06303	0.00296
53.5	0.0627	0.00263
53.6	0.06237	0.0023
53.7	0.06203	0.00196
53.8	0.06137	0.00163
53.9	0.06103	0.0013
54	0.0607	0.000962649
54.1	0.06037	0.000295982
54.2	0.06003	-3.73514e-05
54.3	0.0597	-3.73514e-05
54.4	0.05937	-0.000370685
54.5	0.05903	-0.000704018
54.6	0.0587	-0.00104
54.7	0.05837	-0.00137
54.8	0.0577	-0.0017
54.9	0.05737	-0.00204
55	0.05703	-0.00204
55.1	0.0567	-0.0027
55.2	0.05637	-0.00304
55.3	0.05603	-0.00304
55.4	0.05537	-0.00337
55.5	0.05503	-0.0037
55.6	0.0547	-0.00404
55.7	0.05437	-0.0047
55.8	0.05403	-0.00504
55.9	0.0537	-0.00504
56	0.05337	-0.00537
56.1	0.05303	-0.0057
56.2	0.0527	-0.00604
56.3	0.05237	-0.00637
56.4	0.05203	-0.0067
56.5	0.05137	-0.0067
56.6	0.05103	-0.0067
56.7	0.0507	-0.00704
56.8	0.05037	-0.00704
56.9	0.05003	-0.00704
57	0.0497	-0.00737
57.1	0.04937	-0.00804
57.2	0.04903	-0.00837
57.3	0.0487	-0.0087
57.4	0.04837	-0.0087
57.5	0.04803	-0.00937
57.6	0.0477	-0.0097
57.7	0.04737	-0.0097
57.8	0.04703	-0.01004
57.9	0.0467	-0.01037
58	0.04637	-0.01037
58.1	0.04603	-0.0107
58.2	0.0457	-0.01104
58.3	0.04537	-0.01137
58.4	0.04503	-0.0117
58.5	0.0447	-0.0117
58.6	0.04437	-0.01204
58.7	0.04403	-0.01237
58.8	0.04403	-0.0127
58.9	0.0437	-0.01304
59	0.04337	-0.01337
59.1	0.04303	-0.0137
59.2	0.0427	-0.01404
59.3	0.04237	-0.01437
59.4	0.04237	-0.0147
59.5	0.04203	-0.01504
59.6	0.0417	-0.01537
59.7	0.04137	-0.0157
59.8	0.04137	-0.01604
59.9	0.04103	-0.01637
60	0.0407	-0.0167
60.1	0.04037	-0.0167
60.2	0.04003	0.00496
60.3	0.0397	0.03263
60.4	0.03937	0.04996
60.5	0.05103	0.06296
60.6	0.1207	0.07296
60.7	0.12737	0.08163
60.8	0.13003	0.0893
60.9	0.13303	0.09696
61	0.13703	0.10363
61.1	0.1407	0.1103
61.2	0.14437	0.11663
61.3	0.14803	0.1223
61.4	0.15137	0.12763
61.5	0.15503	0.13263
61.6	0.15837	0.1373
61.7	0.16137	0.1423
61.8	0.16437	0.1473
61.9	0.16703	0.15163
62	0.16937	0.15596
62.1	0.17203	0.1603
62.2	0.17437	0.1643
62.3	0.1767	0.16763
62.4	0.1787	0.1713
62.5	0.18103	0.1753
62.6	0.18303	0.17896
62.7	0.1847	0.18263
62.8	0.1867	0.18563
62.9	0.18837	0.18896
63	0.19003	0.1923
63.1	0.1917	0.19563
63.2	0.19337	0.1993
63.3	0.1947	0.2033
63.4	0.19637	0.20696
63.5	0.19803	0.21063
63.6	0.19937	0.21396
63.7	0.2007	0.2173
63.8	0.20203	0.2203
63.9	0.20337	0.22363
64	0.2047	0.22663
64.1	0.20603	0.22963
64.2	0.20703	0.23263
64.3	0.20837	0.23496
64.4	0.2097	0.23763
64.5	0.2107	0.24063
64.6	0.2117	0.2433
64.7	0.21303	0.24596
64.8	0.21403	0.2483
64.9	0.21503	0.25063
65	0.21603	0.25296
65.1	0.21703	0.2553
65.2	0.21803	0.2573
65.3	0.21903	0.25963
65.4	0.22003	0.26196
65.5	0.22103	0.26463
65.6	0.22203	0.2673
65.7	0.22303	0.26963
65.8	0.2237	0.2723
65.9	0.2247	0.27463
66	0.2257	0.27696
66.1	0.22637	0.2793
66.2	0.22737	0.28163
66.3	0.22803	0.28296
66.4	0.22903	0.28496
66.5	0.2297	0.28696
66.6	0.23037	0.28896
66.7	0.23103	0.29063
66.8	0.2317	0.2923
66.9	0.23237	0.2943
67	0.23303	0.29596
67.1	0.2337	0.29763
67.2	0.23437	0.29963
67.3	0.23503	0.30096
67.4	0.2357	0.30296
67.5	0.23637	0.30463
67.6	0.2367	0.30663
67.7	0.23737	0.3083
67.8	0.23803	0.30996
67.9	0.2387	0.31163
68	0.23937	0.3133
68.1	0.24003	0.31463
68.2	0.24037	0.31596
68.3	0.24103	0.31763
68.4	0.2417	0.3193
68.5	0.24203	0.32063
68.6	0.2427	0.3223
68.7	0.24303	0.3243
68.8	0.2437	0.32663
68.9	0.24403	0.32863
69	0.2447	0.33063
69.1	0.24503	0.3323
69.2	0.2457	0.33363
69.3	0.24637	0.33496
69.4	0.2467	0.33663
69.5	0.24703	0.3383
69.6	0.2477	0.33963
69.7	0.24803	0.3413
69.8	0.2487	0.34263
69.9	0.24903	0.34396
70	0.2497	0.3453
70.1	0.25003	0.34663
70.2	0.2507	0.34763
70.3	0.25103	0.34896
70.4	0.2517	0.34996
70.5	0.25203	0.35096
70.6	0.25237	0.3523
70.7	0.25303	0.35396
70.8	0.25337	0.3553
70.9	0.25403	0.35696
71	0.25437	0.35796
71.1	0.2547	0.3593
71.2	0.25503	0.35996
71.3	0.2557	0.3613
71.4	0.25603	0.3623
71.5	0.25637	0.3633
71.6	0.2567	0.3643
71.7	0.25703	0.36496
71.8	0.2577	0.3663
71.9	0.25803	0.36696
72	0.25837	0.36796
72.1	0.2587	0.36863
72.2	0.25903	0.3693
72.3	0.2597	0.36996
72.4	0.26003	0.37096
72.5	0.26037	0.37196
72.6	0.2607	0.37296
72.7	0.26103	0.37396
72.8	0.26137	0.37463
72.9	0.2617	0.37563
73	0.26203	0.3763
73.1	0.2627	0.37663
73.2	0.26303	0.37696
73.3	0.26337	0.3773
73.4	0.26337	0.37796
73.5	0.2637	0.3783
73.6	0.26437	0.37896
73.7	0.2647	0.3793
73.8	0.26503	0.37996
73.9	0.26537	0.38063
74	0.2657	0.38096
74.1	0.26603	0.3813
74.2	0.26603	0.3823
74.3	0.2667	0.38263
74.4	0.2667	0.3833
74.5	0.26703	0.38396
74.6	0.2677	0.3843
74.7	0.26803	0.38496
74.8	0.26837	0.3853
74.9	0.26837	0.38596
75	0.26903	0.3863
75.1	0.26903	0.38663
75.2	0.26937	0.38696
75.3	0.2697	0.38796
75.4	0.27037	0.38863
75.5	0.2707	0.38896
75.6	0.2707	0.38996
75.7	0.27103	0.39063
75.8	0.2717	0.3913
75.9	0.2717	0.39163
76	0.27203	0.3923
76.1	0.27237	0.39296
76.2	0.2727	0.39363
76.3	0.2727	0.39396
76.4	0.27303	0.39463
76.5	0.27337	0.39496
76.6	0.2737	0.3953
76.7	0.27403	0.39563
76.8	0.27437	0.3963
76.9	0.27437	0.39663
77	0.2747	0.39696
77.1	0.27503	0.3973
77.2	0.27537	0.39796
77.3	0.2757	0.39863
77.4	0.2757	0.39896
77.5	0.27603	0.39963
77.6	0.27637	0.39996
77.7	0.2767	0.40063
77.8	0.27703	0.4013
77.9	0.27703	0.40163
78	0.27737	0.4023
78.1	0.27737	0.40263
78.2	0.2777	0.4033
78.3	0.27803	0.40363
78.4	0.27837	0.40396
78.5	0.27837	0.40463
78.6	0.2787	0.4053
78.7	0.27903	0.40596
78.8	0.27903	0.40696
78.9	0.27937	0.40763
79	0.2797	0.40863
79.1	0.28003	0.40963
79.2	0.28003	0.4103
79.3	0.28037	0.41063
79.4	0.2807	0.4113
79.5	0.2807	0.41096
79.6	0.28103	0.41096
79.7	0.28103	0.4113
79.8	0.28137	0.41196
79.9	0.2817	0.4123
80	0.2817	0.4123
80.1	0.28203	0.4123
80.2	0.28237	0.4123
80.3	0.28237	0.41263
80.4	0.2827	0.41296
80.5	0.2827	0.41296
80.6	0.28303	0.4133
80.7	0.28337	0.41363
80.8	0.28337	0.41396
80.9	0.2837	0.41396
81	0.28403	0.4143
81.1	0.28403	0.41463
81.2	0.28437	0.41496
81.3	0.2847	0.41496
81.4	0.28503	0.4153
81.5	0.28503	0.4153
81.6	0.28537	0.41563
81.7	0.2857	0.41563
81.8	0.2857	0.41596
81.9	0.28603	0.4163
82	0.28603	0.4163
82.1	0.28637	0.41663
82.2	0.2867	0.41696
82.3	0.2867	0.4173
82.4	0.28703	0.41796
82.5	0.28737	0.4183
82.6	0.28737	0.41863
82.7	0.2877	0.41863
82.8	0.2877	0.41896
82.9	0.28803	0.4193
83	0.28837	0.4193
83.1	0.28837	0.41996
83.2	0.2887	0.4203
83.3	0.2887	0.4203
83.4	0.2887	0.42063
83.5	0.28903	0.42096
83.6	0.28903	0.42096
83.7	0.28937	0.42096
83.8	0.28937	0.4213
83.9	0.2897	0.42163
84	0.2897	0.42163
84.1	0.29003	0.42163
84.2	0.29003	0.42196
84.3	0.29037	0.42196
84.4	0.2907	0.4223
84.5	0.29137	0.4223
84.6	0.29137	0.42263
84.7	0.2917	0.4233
84.8	0.2917	0.42396
84.9	0.2917	0.4243
85	0.29203	0.42496
85.1	0.29203	0.4253
85.2	0.29237	0.4253
85.3	0.29237	0.4253
85.4	0.29237	0.42496
85.5	0.2927	0.42496
85.6	0.2927	0.42496
85.7	0.29303	0.42563
85.8	0.29303	0.42663
85.9	0.29303	0.42763
86	0.29337	0.42896
86.1	0.29337	0.42963
86.2	0.29337	0.42996
86.3	0.2937	0.4303
86.4	0.2937	0.43096
86.5	0.2937	0.43196
86.6	0.2937	0.43263
86.7	0.29403	0.43363
86.8	0.29437	0.43396
86.9	0.29437	0.43463
87	0.29437	0.43496
87.1	0.29437	0.4353
87.2	0.2947	0.43563
87.3	0.2947	0.43596
87.4	0.2947	0.43596
87.5	0.29503	0.4363
87.6	0.29503	0.4363
87.7	0.29537	0.43663
87.8	0.29537	0.43663
87.9	0.2957	0.43696
88	0.2957	0.4373
88.1	0.2957	0.4373
88.2	0.2957	0.4373
88.3	0.29603	0.43763
88.4	0.29637	0.43763
88.5	0.29637	0.43796
88.6	0.29637	0.4383
88.7	0.29637	0.43863
88.8	0.2967	0.4383
88.9	0.2967	0.43763
89	0.2967	0.4373
89.1	0.2967	0.43663
89.2	0.2967	0.43663
89.3	0.29703	0.4363
89.4	0.29703	0.43596
89.5	0.29737	0.43563
89.6	0.29737	0.43563
89.7	0.29737	0.43563
89.8	0.29737	0.43563
89.9	0.2977	0.43563
90	0.2977	0.43563
90.1	0.2977	0.43563
90.2	0.2977	0.43596
90.3	0.29803	0.4363
90.4	0.2977	0.43396
90.5	0.2737	0.40363
90.6	0.25437	0.38063
90.7	0.24237	0.3633
90.8	0.23337	0.34996
90.9	0.22603	0.3383
91	0.22003	0.3283
91.1	0.21437	0.3193
91.2	0.20937	0.3113
91.3	0.20503	0.3033
91.4	0.20103	0.29596
91.5	0.19737	0.28963
91.6	0.19403	0.2833
91.7	0.19103	0.2773
91.8	0.18803	0.2713
91.9	0.18537	0.26596
92	0.18237	0.26063
92.1	0.18003	0.25596
92.2	0.17737	0.25063
92.3	0.17503	0.2463
92.4	0.1727	0.24196
92.5	0.17037	0.2373
92.6	0.16837	0.2333
92.7	0.16637	0.2293
92.8	0.16437	0.2253
92.9	0.16237	0.2213
93	0.1607	0.21796
93.1	0.1587	0.21463
93.2	0.15703	0.21096
93.3	0.15503	0.20796
93.4	0.15337	0.20496
93.5	0.1517	0.20196
93.6	0.15003	0.19863
93.7	0.14837	0.19563
93.8	0.14703	0.19263
93.9	0.14537	0.18996
94	0.14403	0.18696
94.1	0.14237	0.1843
94.2	0.14103	0.18163
94.3	0.1397	0.17896
94.4	0.13837	0.1763
94.5	0.13703	0.17363
94.6	0.1357	0.1713
94.7	0.13437	0.1693
94.8	0.13303	0.16696
94.9	0.13203	0.16463
95	0.1307	0.16263
95.1	0.1297	0.1603
95.2	0.12837	0.15796
95.3	0.12737	0.15596
95.4	0.12637	0.15396
95.5	0.12503	0.15196
95.6	0.12403	0.1503
95.7	0.12303	0.1483
95.8	0.12203	0.1463
95.9	0.12103	0.14463
96	0.1197	0.14263
96.1	0.1187	0.14063
96.2	0.1177	0.13863
96.3	0.1167	0.13663
96.4	0.1157	0.13496
96.5	0.1147	0.13296
96.6	0.11403	0.13163
96.7	0.11303	0.1303
96.8	0.11203	0.12863
96.9	0.11103	0.12696
97	0.11003	0.1253
97.1	0.10937	0.12363
97.2	0.10837	0.12196
97.3	0.1077	0.1203
97.4	0.1067	0.11896
97.5	0.1057	0.1173
97.6	0.10503	0.11596
97.7	0.10437	0.11463
97.8	0.10337	0.11296
97.9	0.1027	0.11163
98	0.1017	0.1103
98.1	0.10103	0.1093
98.2	0.10003	0.10763
98.3	0.09937	0.1063
98.4	0.0987	0.1053
98.5	0.0977	0.1043
98.6	0.09703	0.1033
98.7	0.09637	0.10196
98.8	0.0957	0.10063
98.9	0.09503	0.09963
99	0.09437	0.09863
99.1	0.0937	0.09763
99.2	0.09303	0.09663
99.3	0.09203	0.0953
99.4	0.09137	0.09396
99.5	0.0907	0.09296
99.6	0.09003	0.09196
99.7	0.08903	0.09096
99.8	0.08837	0.08996
99.9	0.0877	0.08896
100	0.08703	0.08796
100.1	0.08637	0.08663
100.2	0.08603	0.0853
100.3	0.08537	0.0843
100.4	0.0847	0.08363
100.5	0.08403	0.08296
100.6	0.08337	0.08196
100.7	0.0827	0.08096
100.8	0.08203	0.07996
100.9	0.08137	0.0793
101	0.08103	0.07863
101.1	0.08037	0.07796
101.2	0.0797	0.0773
101.3	0.07903	0.0763
101.4	0.07837	0.07563
101.5	0.07803	0.07463
101.6	0.07737	0.07396
101.7	0.0767	0.0733
101.8	0.07637	0.07263
101.9	0.0757	0.07196
102	0.07503	0.07096
102.1	0.0747	0.07063
102.2	0.07403	0.06996
102.3	0.07337	0.0693
102.4	0.0727	0.06896
102.5	0.07237	0.06896
102.6	0.0717	0.0683
102.7	0.07103	0.06763
102.8	0.0707	0.06696
102.9	0.07003	0.0663
103	0.06937	0.06596
103.1	0.06903	0.0653
103.2	0.06837	0.06496
103.3	0.06803	0.0643
103.4	0.06737	0.06363
103.5	0.06703	0.06296
103.6	0.06637	0.06196
103.7	0.0657	0.06096
103.8	0.06537	0.0603
103.9	0.0647	0.0593
104	0.06437	0.0583
104.1	0.0637	0.0573
104.2	0.06337	0.05663
104.3	0.0627	0.05596
104.4	0.06237	0.05496
104.5	0.06203	0.0543
104.6	0.06137	0.0533
104.7	0.06103	0.05296
104.8	0.0607	0.0523
104.9	0.06003	0.05163
105	0.0597	0.05096
105.1	0.05903	0.05063
105.2	0.0587	0.04996
105.3	0.05837	0.0493
105.4	0.0577	0.04863
105.5	0.05737	0.0483
105.6	0.0567	0.04763
105.7	0.05637	0.04696
105.8	0.05603	0.0463
105.9	0.05537	0.04563
106	0.05503	0.04496
106.1	0.05437	0.04396
106.2	0.05403	0.0433
106.3	0.0537	0.04296
106.4	0.05303	0.0423
106.5	0.0527	0.04163
106.6	0.05203	0.04096
106.7	0.0517	0.0403
106.8	0.05137	0.03963
106.9	0.05103	0.0393
107	0.05037	0.03863
107.1	0.05003	0.03763
107.2	0.0497	0.0373
107.3	0.04937	0.03663
107.4	0.04903	0.0363
107.5	0.04837	0.03563
107.6	0.04803	0.03563
107.7	0.0477	0.0353
107.8	0.04737	0.03496
107.9	0.0467	0.0343
108	0.04637	0.03396
108.1	0.04603	0.03363
108.2	0.0457	0.0333
108.3	0.04503	0.03296
108.4	0.0447	0.0323
108.5	0.04437	0.03196
108.6	0.04403	0.03163
108.7	0.0437	0.03096
108.8	0.04337	0.03063
108.9	0.04303	0.02963
109	0.04237	0.0293
109.1	0.04203	0.02863
109.2	0.04203	0.02796
109.3	0.04137	0.0273
109.4	0.04103	0.02663
109.5	0.0407	0.02596
109.6	0.04037	0.02563
109.7	0.04003	0.02463
109.8	0.0397	0.0243
109.9	0.03937	0.02396
110	0.03903	0.0233
110.1	0.03837	0.02296
110.2	0.03803	0.0223
110.3	0.0377	0.02163
110.4	0.03737	0.0213
110.5	0.03703	0.02063
110.6	0.0367	0.0203
110.7	0.03637	0.01996
110.8	0.03603	0.01963
110.9	0.0357	0.0193
111	0.03537	0.01896
111.1	0.03503	0.0183
111.2	0.0347	0.01796
111.3	0.03437	0.01763
111.4	0.03403	0.0173
111.5	0.0337	0.01663
111.6	0.03337	0.01663
111.7	0.03303	0.0163
111.8	0.0327	0.01596
111.9	0.03237	0.01563
112	0.03203	0.0153
112.1	0.0317	0.01496
112.2	0.03137	0.0143
112.3	0.03103	0.01396
112.4	0.0307	0.01363
112.5	0.03037	0.0133
112.6	0.03003	0.01296
112.7	0.0297	0.01296
112.8	0.02937	0.0123
112.9	0.02937	0.0123
113	0.02903	0.01163
113.1	0.0287	0.0113
113.2	0.02803	0.01096
113.3	0.0277	0.01063
113.4	0.0277	0.0103
113.5	0.02737	0.00996
113.6	0.02703	0.00963
113.7	0.0267	0.0093
113.8	0.02637	0.0093
113.9	0.02603	0.00896
114	0.0257	0.00896
114.1	0.0257	0.00896
114.2	0.02537	0.00863
114.3	0.02403	0.0083
114.4	0.0247	0.00796
114.5	0.02437	0.00763
114.6	0.02403	0.0073
114.7	0.02403	0.00663
114.8	0.0237	0.0063
114.9	0.02337	0.00596
115	0.02303	0.00563
115.1	0.0227	0.0053
115.2	0.02237	0.00463
115.3	0.02237	0.0043
115.4	0.0217	0.00396
115.5	0.0217	0.0033
115.6	0.02137	0.00296
115.7	0.02103	0.00263
115.8	0.0207	0.0023
115.9	0.02037	0.00163
116	0.02003	0.0013
116.1	0.0197	0.000629315
116.2	0.0197	-3.73514e-05
116.3	0.01937	-0.000370685
116.4	0.01903	-0.000704018
116.5	0.0187	-0.00137
116.6	0.01837	-0.0017
116.7	0.01837	-0.00204
116.8	0.01803	-0.00237
116.9	0.0177	-0.0027
117	0.01737	-0.0027
117.1	0.01737	-0.00337
117.2	0.01703	-0.0037
117.3	0.0167	-0.00404
117.4	0.01637	-0.0047
117.5	0.01603	-0.0047
117.6	0.01603	-0.00504
117.7	0.0157	-0.00537
117.8	0.01537	-0.0057
117.9	0.01537	-0.00604
118	0.01503	-0.00637
118.1	0.0147	-0.0067
118.2	0.0147	-0.0067
118.3	0.01437	-0.00704
118.4	0.01403	-0.00737
118.5	0.0137	-0.00737
118.6	0.0137	-0.00737
118.7	0.01337	-0.0077
118.8	0.01303	-0.0077
118.9	0.0127	-0.00804
119	0.0127	-0.00804
119.1	0.01203	-0.00837
119.2	0.01203	-0.0087
119.3	0.01203	-0.0087
119.4	0.0117	-0.00937
119.5	0.01137	-0.0097
119.6	0.01137	-0.01004
119.7	0.01103	-0.01037
119.8	0.0107	-0.0107
119.9	0.0107	-0.01104
120	0.01037	-0.01137
120.1	0.01003	-0.0117
120.2	0.07437	-0.01204
120.3	0.09503	-0.01237
120.4	0.0977	-0.01204
120.5	0.1007	0.0153
120.6	0.10437	0.04063
120.7	0.10803	0.05763
120.8	0.1117	0.06963
120.9	0.11537	0.0793
121	0.1187	0.0873
121.1	0.12237	0.0953
121.2	0.12537	0.10196
121.3	0.12837	0.10896
121.4	0.13103	0.1153
121.5	0.13403	0.12096
121.6	0.1367	0.1263
121.7	0.13903	0.13163
121.8	0.14137	0.13696
121.9	0.1437	0.14196
122	0.14603	0.14696
122.1	0.14803	0.1513
122.2	0.15003	0.15563
122.3	0.15203	0.1603
122.4	0.15403	0.1643
122.5	0.15603	0.1683
122.6	0.1577	0.1723
122.7	0.15937	0.17663
122.8	0.16103	0.1803
122.9	0.16237	0.18396
123	0.16403	0.18796
123.1	0.1657	0.1923
123.2	0.16703	0.19596
123.3	0.16837	0.19963
123.4	0.1697	0.2033
123.5	0.17103	0.20663
123.6	0.17237	0.20996
123.7	0.1737	0.21296
123.8	0.1747	0.2163
123.9	0.1757	0.2193
124	0.17703	0.2223
124.1	0.17803	0.2253
124.2	0.17937	0.22796
124.3	0.18037	0.23096
124.4	0.18137	0.23363
124.5	0.18237	0.23596
124.6	0.18337	0.23863
124.7	0.18403	0.24163
124.8	0.18537	0.24496
124.9	0.18637	0.24763
125	0.18737	0.24996
125.1	0.18803	0.2523
125.2	0.18903	0.25463
125.3	0.19003	0.25696
125.4	0.1907	0.2593
125.5	0.19137	0.26163
125.6	0.19237	0.26396
125.7	0.19303	0.26596
125.8	0.19403	0.2683
125.9	0.1947	0.27063
126	0.19537	0.27296
126.1	0.19603	0.2753
126.2	0.19703	0.27763
126.3	0.1977	0.2793
126.4	0.19837	0.2813
126.5	0.19903	0.28296
126.6	0.1997	0.28496
126.7	0.20037	0.2863
126.8	0.20103	0.28763
126.9	0.20203	0.2893
127	0.2027	0.2913
127.1	0.20337	0.29263
127.2	0.20403	0.29463
127.3	0.20437	0.29596
127.4	0.20503	0.2973
127.5	0.2057	0.29863
127.6	0.20637	0.29996
127.7	0.20703	0.3013
127.8	0.2077	0.30296
127.9	0.20803	0.3043
128	0.2087	0.30596
128.1	0.20937	0.30696
128.2	0.21003	0.30863
128.3	0.2107	0.30963
128.4	0.21103	0.31096
128.5	0.2117	0.3123
128.6	0.21203	0.31363
128.7	0.2127	0.31463
128.8	0.21303	0.31563
128.9	0.2137	0.31696
129	0.21403	0.31796
129.1	0.2147	0.3193
129.2	0.21537	0.3203
129.3	0.2157	0.32196
129.4	0.21637	0.32263
129.5	0.21703	0.32363
129.6	0.21737	0.32463
129.7	0.2177	0.32563
129.8	0.21837	0.32696
129.9	0.2187	0.3283
130	0.21937	0.3293
130.1	0.22003	0.3303
130.2	0.22037	0.33163
130.3	0.22103	0.33263
130.4	0.22137	0.33363
130.5	0.22203	0.33463
130.6	0.22237	0.33563
130.7	0.2227	0.33663
130.8	0.22337	0.33763
130.9	0.2237	0.33896
131	0.22437	0.33963
131.1	0.2247	0.3403
131.2	0.22503	0.3413
131.3	0.2257	0.3423
131.4	0.22603	0.34296
131.5	0.22637	0.34396
131.6	0.22703	0.34463
131.7	0.22737	0.34563
131.8	0.2277	0.34663
131.9	0.22803	0.34763
132	0.22837	0.34863
132.1	0.2287	0.34963
132.2	0.22903	0.3503
132.3	0.22937	0.3513
132.4	0.2297	0.35263
132.5	0.23003	0.35396
132.6	0.2307	0.35463
132.7	0.2307	0.35563
132.8	0.23137	0.35696
132.9	0.2317	0.35763
133	0.23203	0.3583
133.1	0.23237	0.35863
133.2	0.2327	0.3593
133.3	0.23303	0.3603
133.4	0.23337	0.36096
133.5	0.23403	0.36163
133.6	0.23437	0.36263
133.7	0.2347	0.36296
133.8	0.23503	0.36396
133.9	0.23537	0.3643
134	0.2357	0.36496
134.1	0.23603	0.36563
134.2	0.23637	0.3663
134.3	0.2367	0.3673
134.4	0.23703	0.3683
134.5	0.23737	0.3693
134.6	0.23737	0.36996
134.7	0.2377	0.37096
134.8	0.23803	0.37163
134.9	0.23837	0.3723
135	0.2387	0.37263
135.1	0.23903	0.3733
135.2	0.23937	0.37396
135.3	0.2397	0.3743
135.4	0.24003	0.37496
135.5	0.24037	0.37563
135.6	0.2407	0.3763
135.7	0.24103	0.37663
135.8	0.24137	0.3773
135.9	0.2417	0.37796
136	0.24203	0.37863
136.1	0.24237	0.37896
136.2	0.24237	0.37963
136.3	0.2427	0.38063
136.4	0.24303	0.3823
136.5	0.24337	0.38363
136.6	0.2437	0.38496
136.7	0.24403	0.38596
136.8	0.24437	0.3873
136.9	0.2447	0.38863
137	0.24503	0.38963
137.1	0.24503	0.39063
137.2	0.2457	0.3913
137.3	0.2457	0.39196
137.4	0.24603	0.39263
137.5	0.24637	0.3933
137.6	0.24637	0.39363
137.7	0.2467	0.39396
137.8	0.24703	0.3943
137.9	0.24737	0.39496
138	0.24737	0.39563
138.1	0.2477	0.39663
138.2	0.24803	0.39696
138.3	0.24837	0.39763
138.4	0.2487	0.3983
138.5	0.2487	0.39863
138.6	0.24903	0.39896
138.7	0.24937	0.39963
138.8	0.2497	0.4003
138.9	0.2497	0.40096
139	0.25003	0.40163
139.1	0.25037	0.40196
139.2	0.2507	0.4023
139.3	0.2507	0.40263
139.4	0.25103	0.4033
139.5	0.25137	0.40396
139.6	0.25137	0.40463
139.7	0.2517	0.4053
139.8	0.25203	0.4053
139.9	0.25237	0.40563
140	0.2527	0.40596
140.1	0.2527	0.4063
140.2	0.25303	0.40663
140.3	0.25337	0.4073
140.4	0.2537	0.40763
140.5	0.2537	0.40796
140.6	0.25403	0.40863
140.7	0.25437	0.4093
140.8	0.2547	0.40963
140.9	0.2547	0.4103
141	0.25503	0.41096
141.1	0.25503	0.41163
141.2	0.25537	0.41196
141.3	0.2557	0.41263
141.4	0.2557	0.4133
141.5	0.25603	0.41363
141.6	0.25603	0.4143
141.7	0.25637	0.41496
141.8	0.25637	0.41596
141.9	0.25637	0.41663
142	0.2567	0.4173
142.1	0.25703	0.41763
142.2	0.25703	0.4183
142.3	0.25737	0.41896
142.4	0.25737	0.41963
142.5	0.2577	0.4203
142.6	0.25803	0.42063
142.7	0.25803	0.4213
142.8	0.25837	0.42163
142.9	0.2587	0.42196
143	0.25903	0.4223
143.1	0.25903	0.42296
143.2	0.25903	0.42296
143.3	0.25937	0.42363
143.4	0.2597	0.42363
143.5	0.2597	0.4243
143.6	0.26003	0.42463
143.7	0.26003	0.42563
143.8	0.26037	0.42596
143.9	0.26037	0.4263
144	0.2607	0.42663
144.1	0.2607	0.42696
144.2	0.26103	0.4273
144.3	0.26103	0.42763
144.4	0.26137	0.42796
144.5	0.26137	0.4283
144.6	0.2617	0.42863
144.7	0.26103	0.42896
144.8	0.26203	0.4293
144.9	0.26237	0.42963
145	0.26237	0.42996
145.1	0.26237	0.4293
145.2	0.2627	0.42496
145.3	0.2627	0.43196
145.4	0.26303	0.43563
145.5	0.26303	0.43696
145.6	0.26337	0.4373
145.7	0.26337	0.4373
145.8	0.2637	0.43763
145.9	0.2637	0.4373
146	0.26403	0.43696
146.1	0.26403	0.43696
146.2	0.26403	0.43696
146.3	0.26437	0.43663
146.4	0.26437	0.43663
146.5	0.2647	0.43696
146.6	0.2647	0.43663
146.7	0.26503	0.43663
146.8	0.26503	0.43663
146.9	0.26537	0.43696
147	0.26537	0.43696
147.1	0.2657	0.43696
147.2	0.2657	0.43663
147.3	0.26603	0.43663
147.4	0.26603	0.43696
147.5	0.26637	0.4373
147.6	0.26637	0.4383
147.7	0.26637	0.43796
147.8	0.2667	0.4383
147.9	0.2667	0.4383
148	0.26703	0.4383
148.1	0.26703	0.43796
148.2	0.26737	0.4383
148.3	0.26737	0.43863
148.4	0.2677	0.43896
148.5	0.2677	0.43896
148.6	0.2677	0.4393
148.7	0.26803	0.4393
148.8	0.26803	0.43963
148.9	0.26837	0.43996
149	0.26837	0.43996
149.1	0.2687	0.43963
149.2	0.26903	0.43896
149.3	0.2687	0.43863
149.4	0.26903	0.43863
149.5	0.26937	0.4383
149.6	0.26937	0.4383
149.7	0.26937	0.4383
149.8	0.2697	0.43863
149.9	0.2697	0.4383
150	0.2697	0.43863
150.1	0.2697	0.43896
150.2	0.2697	0.43896
150.3	0.2697	0.43963
150.4	0.27003	0.4403
150.5	0.27003	0.44096
150.6	0.26403	0.4413
150.7	0.23737	0.44196
150.8	0.22237	0.4423
150.9	0.2117	0.44296
151	0.2037	0.4433
151.1	0.19703	0.4433
151.2	0.19137	0.44296
151.3	0.18637	0.44263
151.4	0.18203	0.44196
151.5	0.17803	0.44163
151.6	0.1747	0.4413
151.7	0.17137	0.4413
151.8	0.16803	0.44096
151.9	0.16503	0.44063
152	0.16237	0.41496
152.1	0.15937	0.38863
152.2	0.15703	0.37063
152.3	0.1547	0.35596
152.4	0.15203	0.34363
152.5	0.15003	0.3333
152.6	0.1477	0.32396
152.7	0.1457	0.3153
152.8	0.1437	0.30696
152.9	0.14203	0.2993
153	0.14003	0.29263
153.1	0.13837	0.28596
153.2	0.13637	0.27963
153.3	0.1347	0.27396
153.4	0.13337	0.2683
153.5	0.1317	0.26296
153.6	0.13003	0.25796
153.7	0.1287	0.25296
153.8	0.12637	0.2483
153.9	0.1257	0.24363
154	0.12437	0.23896
154.1	0.12303	0.23463
154.2	0.1217	0.23063
154.3	0.12003	0.2263
154.4	0.1187	0.22263
154.5	0.1177	0.2183
154.6	0.11637	0.2153
154.7	0.11503	0.2123
154.8	0.11403	0.20896
154.9	0.1127	0.20563
155	0.1117	0.20263
155.1	0.1107	0.19963
155.2	0.10937	0.19663
155.3	0.10837	0.19363
155.4	0.10737	0.19063
155.5	0.10637	0.18763
155.6	0.10537	0.18496
155.7	0.10437	0.1823
155.8	0.10337	0.17996
155.9	0.10237	0.17696
156	0.10137	0.17463
156.1	0.10037	0.17196
156.2	0.09937	0.16963
156.3	0.09837	0.1673
156.4	0.0977	0.1653
156.5	0.0967	0.16296
156.6	0.0957	0.16096
156.7	0.09503	0.15863
156.8	0.09437	0.15663
156.9	0.09337	0.1543
157	0.0927	0.1523
157.1	0.0917	0.15063
157.2	0.09103	0.14863
157.3	0.09003	0.14696
157.4	0.08903	0.14496
157.5	0.08803	0.1433
157.6	0.08737	0.14163
157.7	0.0867	0.13996
157.8	0.0857	0.1383
157.9	0.08503	0.13663
158	0.08437	0.13496
158.1	0.08337	0.1333
158.2	0.0827	0.13196
158.3	0.08203	0.13063
158.4	0.08103	0.12896
158.5	0.08037	0.12763
158.6	0.0797	0.1263
158.7	0.07903	0.12496
158.8	0.07837	0.12363
158.9	0.0777	0.1223
159	0.07703	0.12096
159.1	0.07637	0.11996
159.2	0.0757	0.11896
159.3	0.07503	0.11796
159.4	0.07437	0.11696
159.5	0.0737	0.1163
159.6	0.07303	0.11563
159.7	0.07237	0.11496
159.8	0.0717	0.1143
159.9	0.07103	0.1133
160	0.07003	0.11263
160.1	0.0697	0.11163
160.2	0.06903	0.11096
160.3	0.06837	0.1103
160.4	0.0677	0.1093
160.5	0.06703	0.1083
160.6	0.0667	0.10696
160.7	0.06603	0.10563
160.8	0.06537	0.1043
160.9	0.0647	0.10296
161	0.06437	0.10163
161.1	0.0637	0.10063
161.2	0.06303	0.09963
161.3	0.0627	0.0983
161.4	0.06203	0.0973
161.5	0.06137	0.0963
161.6	0.06103	0.09563
161.7	0.06037	0.09463
161.8	0.0597	0.0933
161.9	0.05903	0.0923
162	0.05903	0.0913
162.1	0.05837	0.08996
162.2	0.0577	0.0893
162.3	0.05737	0.08863
162.4	0.0567	0.08763
162.5	0.05603	0.08663
162.6	0.05537	0.08563
162.7	0.05503	0.08463
162.8	0.05437	0.08396
162.9	0.05403	0.08296
163	0.05337	0.08263
163.1	0.05303	0.08196
163.2	0.05237	0.0813
163.3	0.05203	0.08096
163.4	0.05137	0.0803
163.5	0.05103	0.07963
163.6	0.0507	0.07863
163.7	0.05003	0.07763
163.8	0.0497	0.07663
163.9	0.04903	0.07563
164	0.0487	0.07463
164.1	0.04837	0.07363
164.2	0.0477	0.07263
164.3	0.04737	0.07196
164.4	0.0467	0.07096
164.5	0.04637	0.07063
164.6	0.04603	0.06996
164.7	0.0457	0.06896
164.8	0.04503	0.0683
164.9	0.0447	0.06796
165	0.04437	0.0673
165.1	0.0437	0.06696
165.2	0.04337	0.0663
165.3	0.04303	0.06563
165.4	0.0427	0.0653
165.5	0.04203	0.06496
165.6	0.0417	0.0643
165.7	0.04137	0.06363
165.8	0.04103	0.06296
165.9	0.04037	0.06263
166	0.04003	0.06196
166.1	0.0397	0.06096
166.2	0.03937	0.05996
166.3	0.0387	0.05896
166.4	0.03837	0.05796
166.5	0.03803	0.05696
166.6	0.0377	0.0563
166.7	0.03737	0.0553
166.8	0.03703	0.05463
166.9	0.03637	0.05396
167	0.03603	0.0533
167.1	0.0357	0.05263
167.2	0.03537	0.05163
167.3	0.03503	0.05063
167.4	0.0347	0.04963
167.5	0.03403	0.0493
167.6	0.0337	0.04863
167.7	0.03337	0.04796
167.8	0.03303	0.0473
167.9	0.0327	0.04663
168	0.03237	0.04596
168.1	0.03203	0.0453
168.2	0.0317	0.04496
168.3	0.03137	0.0443
168.4	0.03103	0.04363
168.5	0.0307	0.04296
168.6	0.03037	0.0423
168.7	0.03003	0.04163
168.8	0.0297	0.0413
168.9	0.02937	0.04096
169	0.02903	0.0403
169.1	0.0287	0.03996
169.2	0.02837	0.0393
169.3	0.02803	0.03896
169.4	0.0277	0.03863
169.5	0.02737	0.03796
169.6	0.02703	0.03763
169.7	0.0267	0.0373
169.8	0.02637	0.03696
169.9	0.02603	0.0363
170	0.0257	0.03596
170.1	0.02537	0.0353
170.2	0.02503	0.03496
170.3	0.0247	0.03463
170.4	0.02437	0.03396
170.5	0.02403	0.03363
170.6	0.0237	0.03296
170.7	0.02337	0.03263
170.8	0.02303	0.03196
170.9	0.02237	0.03196
171	0.02203	0.0313
171.1	0.0217	0.03096
171.2	0.02137	0.03063
171.3	0.02103	0.02996
171.4	0.0207	0.0293
171.5	0.02037	0.02896
171.6	0.02003	0.02863
171.7	0.0197	0.02796
171.8	0.01937	0.02763
171.9	0.01903	0.0273
172	0.0187	0.02663
172.1	0.01837	0.0263
172.2	0.01803	0.02596
172.3	0.0177	0.02563
172.4	0.0177	0.0253
172.5	0.01737	0.02463
172.6	0.01703	0.0243
172.7	0.0167	0.02363
172.8	0.01637	0.0233
172.9	0.01603	0.02296
173	0.01603	0.02263
173.1	0.0157	0.0223
173.2	0.01537	0.02196
173.3	0.01503	0.02163
173.4	0.01503	0.0213
173.5	0.0147	0.02096
173.6	0.01437	0.02096
173.7	0.01403	0.02063
173.8	0.0137	0.0203
173.9	0.0137	0.0203
174	0.01337	0.01996
174.1	0.01303	0.01963
174.2	0.0127	0.0193
174.3	0.01237	0.01896
174.4	0.01203	0.01863
174.5	0.01203	0.0183
174.6	0.0117	0.01796
174.7	0.01137	0.01763
174.8	0.01103	0.0173
174.9	0.01103	0.0173
175	0.0107	0.0173
175.1	0.01037	0.0173
175.2	0.01003	0.0173
175.3	0.01003	0.0173
175.4	0.0097	0.0173
175.5	0.00937	0.0173
175.6	0.00937	0.0173
175.7	0.00903	0.0173
175.8	0.0087	0.01696
175.9	0.00837	0.01663
176	0.00837	0.01663
176.1	0.00803	0.01663
176.2	0.0077	0.01663
176.3	0.00737	0.01663
176.4	0.00703	0.0163
176.5	0.00703	0.01596
176.6	0.0067	0.01563
176.7	0.00637	0.0153
176.8	0.00603	0.01496
176.9	0.00603	0.0143
177	0.0057	0.01396
177.1	0.00537	0.01363
177.2	0.00537	0.01296
177.3	0.00503	0.0123
177.4	0.0047	0.01196
177.5	0.0047	0.0113
177.6	0.00437	0.01063
177.7	0.00403	0.0103
177.8	0.00403	0.00996
177.9	0.0037	0.00896
178	0.00337	0.0083
178.1	0.00337	0.00763
178.2	0.00303	0.00696
178.3	0.0027	0.0063
178.4	0.00237	0.00596
178.5	0.00237	0.00563
178.6	0.00203	0.00496
178.7	0.00203	0.0043
178.8	0.0017	0.00396
178.9	0.00137	0.00363
179	0.00137	0.0033
179.1	0.00103	0.00296
179.2	0.000700623	0.00263
179.3	0.000700623	0.0023
179.4	0.000367289	0.00163
179.5	3.39559e-05	0.0013
179.6	3.39559e-05	0.000629315
179.7	-0.000299377	0.000295982
179.8	-0.000299377	-3.73514e-05
179.9	-0.000632711	-0.000370685
180	-0.000966044	-0.00104
180.1	-0.000966044	-0.00104
180.2	--	--
180.3	--	--
180.4	--	--
180.5	--	--
180.6	--	--
180.7	--	--
180.8	--	--
180.9	--	--
181	--	--
181.1	--	--
181.2	--	--
181.3	--	--
181.4	--	--
181.5	--	--
181.6	--	--
181.7	--	--
181.8	--	--
181.9	--	--
182	--	--
182.1	--	--
182.2	--	--
182.3	--	--
182.4	--	--
182.5	--	--
182.6	--	--
182.7	--	--
182.8	--	--
182.9	--	--
183	--	--
183.1	--	--
183.2	--	--
183.3	--	--
183.4	--	--
183.5	--	--
183.6	--	--
183.7	--	--
183.8	--	--
183.9	--	--
184	--	--
184.1	--	--
184.2	--	--
184.3	--	--
184.4	--	--
184.5	--	--
184.6	--	--
184.7	--	--
184.8	--	--
184.9	--	--
185	--	--
185.1	--	--
185.2	--	--
185.3	--	--
185.4	--	--
185.5	--	--
185.6	--	--
185.7	--	--
185.8	--	--
185.9	--	--
186	--	--
186.1	--	--
186.2	--	--
186.3	--	--
186.4	--	--
186.5	--	--
186.6	--	--
186.7	--	--
186.8	--	--
186.9	--	--
187	--	--
187.1	--	--
187.2	--	--
187.3	--	--
187.4	--	--
187.5	--	--
187.6	--	--
187.7	--	--
187.8	--	--
187.9	--	--
188	--	--
188.1	--	--
188.2	--	--
188.3	--	--
188.4	--	--
188.5	--	--
188.6	--	--
188.7	--	--
188.8	--	--
188.9	--	--
189	--	--
189.1	--	--
189.2	--	--
189.3	--	--
189.4	--	--
189.5	--	--
189.6	--	--
189.7	--	--
189.8	--	--
189.9	--	--
190	--	--
190.1	--	--
190.2	--	--
190.3	--	--
190.4	--	--
190.5	--	--
190.6	--	--
190.7	--	--
190.8	--	--
190.9	--	--
191	--	--
191.1	--	--
191.2	--	--
191.3	--	--
191.4	--	--
191.5	--	--
191.6	--	--
191.7	--	--
191.8	--	--
191.9	--	--
192	--	--
192.1	--	--
192.2	--	--
192.3	--	--
192.4	--	--
192.5	--	--
192.6	--	--
192.7	--	--
192.8	--	--
192.9	--	--
193	--	--
193.1	--	--
193.2	--	--
193.3	--	--
193.4	--	--
193.5	--	--
193.6	--	--
193.7	--	--
193.8	--	--
193.9	--	--
194	--	--
194.1	--	--
194.2	--	--
194.3	--	--
194.4	--	--
194.5	--	--
194.6	--	--
194.7	--	--
194.8	--	--
194.9	--	--
195	--	--
195.1	--	--
195.2	--	--
195.3	--	--
195.4	--	--
195.5	--	--
195.6	--	--
195.7	--	--
195.8	--	--
195.9	--	--
196	--	--
196.1	--	--
196.2	--	--
196.3	--	--
196.4	--	--
196.5	--	--
196.6	--	--
196.7	--	--
196.8	--	--
196.9	--	--
197	--	--
197.1	--	--
197.2	--	--
197.3	--	--
197.4	--	--
197.5	--	--
197.6	--	--
197.7	--	--
197.8	--	--
197.9	--	--
198	--	--
198.1	--	--
198.2	--	--
198.3	--	--
198.4	--	--
198.5	--	--
198.6	--	--
198.7	--	--
198.8	--	--
198.9	--	--
199	--	--
199.1	--	--
199.2	--	--
199.3	--	--
199.4	--	--
199.5	--	--
199.6	--	--
199.7	--	--
199.8	--	--
199.9	--	--
[truncated: 1,601 more rows]

## Sheet: Fig.5c
	Production rate of CH3COOH (mmol/g)	Yerror(plus)	Yerror(minus)		Production rate of HCOOH (mmol/g)	Yerror(plus)	Yerror(minus)
0.95V-1Sun-2h	0.0898	7.07	9.02		0	0	0
0.75V-1 Sun-2h	0.1277	9.09	5.14		0	0	0
0.55V-1Sun-2h	0.3098	31.7	3.1		0.223	12.1	11.8
0.55V-1Sun-20h	5.525	18.59	69.61		2.8735	26.9	57.3
0.55 V-4Sun-20h	9.23744	10.7	9.1		0	0	0

[truncated: 31 more sheets: Fig.5d, Fig.5e, Fig.5f, Supplementary Fig. 3, Supplementary Fig. 5, Supplementary Fig. 6a, Supplementary Fig. 6b, Supplementary Fig. 6c, Supplementary Fig. 7a, Supplementary Fig. 7b, Supplementary Fig. 9, Supplementary Fig. 10a, Supplementary Fig. 10b, Supplementary Fig. 12a, Supplementary Fig. 12b, Supplementary Fig. 13, Supplementary Fig. 16, Supplementary Fig. 17, Supplementary Fig. 20a, Supplementary Fig. 20b …]
